# Supplementary material for: Dietary Intake of Curcumin Improves eIF2 Signaling and Reduces Lipid Levels in the White Adipose Tissue of Obese Mice
Source: Sci Rep. 2018 Jun 13;8:9081. doi: 10.1038/s41598-018-27105-w (PMC5998036; doi:10.1038/s41598-018-27105-w)
Supplement: Supplementary file 2 — Table S4 [file 41598_2018_27105_MOESM2_ESM.xls]

## Sheet: Sheet0
Table S4 Top 10 canonical pathways of genes significantly upregulated or downregulated by curcumin (1), and by both curcumin and quercetin (2) and quercetin (3) in the eWAT of diet-induced obese mice.
(1) Genes significanly up- or downregulated by only curcumin
Ingenuity Canonical Pathways	-log(p-value)	Ratio	z-score	Molecules
EIF2 Signaling	9.61	0.338	4.158	RPL11,RPL22,EIF3C,MAPK1,PIK3R1,RPS23,RPLP2,EIF2A,RPS11,RPS20,RPL13,MAP2K2,RPS13,EIF5,RPL21,GSK3B,RPS2,PABPC1,RPL36AL,RRAS,EIF2S3,EIF3E,RPL37A,RPL9,RPS6,RPL15,PIK3CD,INSR,RPL13A,RPSA,PIK3CA,RPS18,PPP1CB,EIF4G1,RPS28,RPL14,RPL27A,RPL35,Ppp1cc,RPS9,RPS12,RPS17,RPL18,RPS24,RPS19,RPL30,RPS21,RPL27,RPS15,EIF3I,RPL37,RPL38
Oxidative Phosphorylation	7.26	0.378	#NUM!	NDUFA4,ATP5H,NDUFA9,NDUFA7,Cox6c,COX8A,ATP5L,NDUFA1,NDUFB3,NDUFB6,NDUFAB1,ATP5G3,COX4I1,ATP5J,SDHA,NDUFB4,COX6B1,ATP5A1,NDUFV3,COX7A2L,NDUFA13,UQCRB,ATP5C1,NDUFB11,NDUFS8,UQCR10,NDUFA3,CYB5A,NDUFS3,NDUFB2,UQCRQ
Mitochondrial Dysfunction	5.76	0.294	#NUM!	MAP2K4,HSD17B10,NDUFA4,ATP5H,NDUFA9,NDUFA7,Cox6c,PRDX5,COX8A,ATP5L,DHODH,NDUFA1,NDUFB3,PDHA1,MAOB,NDUFB6,NDUFAB1,ATP5G3,COX4I1,ATP5J,SDHA,NDUFB4,COX6B1,ATP5A1,NDUFV3,COX7A2L,NDUFA13,UQCRB,ATP5C1,NDUFB11,NDUFS8,UQCR10,NDUFA3,CYB5A,NDUFS3,VDAC1,NDUFB2,UQCRQ,PSEN1,PINK1
Regulation of eIF4 and p70S6K Signaling	5.34	0.29	0.302	EIF3C,PIK3CA,MAPK1,EIF4EBP2,PPP2CA,PIK3R1,RPS23,RPS18,EIF4G1,MAPK11,EIF2A,RPS11,EIF4EBP1,RPS28,MTOR,MAP2K2,RPS20,RPS13,MKNK1,RPS9,RPS2,RPS17,RPS12,EIF1AY,RPS24,PABPC1,RPS19,RPS6KB1,RRAS,EIF2S3,RPS21,EIF3E,RPS6,RPS15,PPP2R3A,EIF3I,PIK3CD,RPSA
mTOR Signaling	4.17	0.251	1.342	EIF3C,NAPEPLD,PIK3CA,MAPK1,PPP2CA,PIK3R1,RPS23,RPS18,RPS6KA3,VEGFB,EIF4G1,PRR5L,PDGFC,PRKAG1,RPS11,EIF4EBP1,RPS28,MTOR,RPS20,RPS13,RPS9,PRKCE,RPS2,RPS17,RPS12,RPS24,RPS19,RPS6KB1,RHEB,MAPKAP1,RRAS,RPS21,EIF3E,PLD1,RPS6,RPS15,PPP2R3A,PRKCD,EIF3I,PIK3CD,INSR,RPSA
Neuregulin Signaling	3.42	0.288	1.5	RPS6KB1,MAPK1,RRAS,CRKL,PIK3R1,NRG4,PLCG1,CRK,RPS6,MYC,MTOR,HSP90B1,PICK1,HSP90AB1,MAP2K2,PTPN11,PRKCD,HSP90AA1,PRKCE,ERBB2,RNF41,PSEN1,MATK
Protein Ubiquitination Pathway	2.83	0.211	#NUM!	FZR1,DNAJC6,UBE2V2,SKP1,USP7,HSPA4,DNAJC8,UCHL5,DNAJC30,USP9X,PSMC4,PSMD6,DNAJC2,SKP2,PSMD11,DNAJC5,ANAPC5,PSMB1,HSP90AA1,HSPB7,DNAJB6,UBE2I,ANAPC2,PSMB3,B2M,USP14,HSPB8,DNAJA1,UBE4A,UBE2F,HSP90B1,USP27X,HSP90AB1,PSMC6,DNAJC4,PSMA3,PSMB4,USP15,MED20,HSPH1,UBE2R2,DNAJC1,MDM2,USP1,CUL2,UBE2E2,UBC,USP34,USP25
PI3K/AKT Signaling	2.82	0.246	0.2	PIK3CA,MAPK1,PPP2CA,PIK3R1,MAP3K5,OCRL,EIF4EBP1,YWHAQ,IKBKB,MTOR,HSP90B1,HSP90AB1,MAP2K2,GSK3B,CTNNB1,TP53,RPS6KB1,RHEB,YWHAG,YWHAE,RRAS,YWHAB,MDM2,FOXO1,PPP2R3A,HSP90AA1,MAP3K8,PIK3CD
UVB-Induced MAPK Signaling	2.71	0.306	1.069	MAP2K4,TP53,RPS6KB1,PIK3CA,MTOR,H3F3A/H3F3B,JUN,MAPK1,PRKCD,PIK3R1,RPS6KA3,PRKCE,PIK3CD,MAPK11,EIF4EBP1
NRF2-mediated Oxidative Stress Response	2.62	0.222	0.728	MAP2K4,PIK3CA,USP14,MAPK1,GSTM5,PRDX1,PIK3R1,DNAJC6,HSPB8,MAP3K5,DNAJA1,AKR1A1,JUN,MAP2K2,SCARB1,DNAJC4,DNAJC8,DNAJA3,PRKCE,GCLM,GSK3B,MGST1,RRAS,DNAJC1,SOD1,TXNRD1,DNAJC5,ACTA2,PRKCD,STIP1,PIK3CD,AOX1,DNAJB6,HACD3,GSTP1,MGST3
(2) Genes significantly altered by both curcumin and quercetin
Ingenuity Canonical Pathways	-log(p-value)	Ratio	z-score	Molecules
Mitochondrial Dysfunction	21.4	0.39	#NUM!	ATP5D,NDUFB5,ACO2,NDUFB8,NDUFB10,NDUFA5,NDUFS1,NDUFS6,ATP5F1,NDUFS7,ATP5O,SURF1,UQCR11,MAPK12,NDUFA6,UQCRC2,NDUFB7,NDUFA12,SNCA,TXNRD2,NDUFB2,HSD17B10,SDHB,ATP5H,COX6A1,NDUFA7,NDUFA2,Atp5e,BCL2,NDUFB9,PARK7,ATP5J2,NDUFB6,ACO1,NDUFAB1,NDUFS4,AIFM1,NDUFV1,NDUFB4,COX17,UCP2,GLRX2,VDAC3,UQCRB,NDUFV2,UQCR10,CYC1,CAT,COX5A,COX7A2,CYCS,NDUFA3,PINK1
Oxidative Phosphorylation	19.6	0.476	#NUM!	SDHB,ATP5H,COX6A1,NDUFA7,ATP5D,NDUFB5,NDUFB8,NDUFA2,NDUFB10,Atp5e,NDUFS1,NDUFA5,NDUFB9,NDUFS6,ATP5J2,NDUFB6,ATP5F1,NDUFAB1,NDUFS4,NDUFV1,NDUFB4,COX17,NDUFS7,ATP5O,SURF1,UQCR11,UQCRB,NDUFV2,UQCR10,NDUFA6,UQCRC2,CYC1,NDUFB7,COX7A2,COX5A,NDUFA12,NDUFA3,CYCS,NDUFB2
Fcγ Receptor-mediated Phagocytosis in Macrophages and Monocytes	7.7	0.292	-3.138	FCGR1A,PAK1,ARF6,AKT1,ACTR3,PIK3CG,HCK,PRKD1,AKT2,PLD3,ARPC5L,FCGR2A,ACTB,RAC1,FYB1,INPP5D,NCF1,CBL,WAS,SYK,VAV3,PRKCD,LYN,LCP2,ARPC4,PRKCB
phagosome formation	6.64	0.276	#NUM!	MRC1,MSR1,PDIA3,RHOC,FCGR2A,PIK3R5,TLR8,ITGA5,FCGR2B,FCGR1A,INPP5D,TLR2,PLCB4,RHOQ,SYK,PIK3CG,PRKCD,TLR7,FCER1G,Tlr13,PIK3CD,PRKD1,ITGA4,PRKCB
Leukocyte Extravasation Signaling	6.07	0.206	-3.773	RAP1B,MMP3,MMP14,PIK3R5,MAP3K4,CYBA,PIK3CG,CYBB,ARHGAP12,RASSF5,MMP12,PRKD1,ITGA4,TIMP2,ACTB,RAC1,GNAI1,ITGA5,MAPK12,GNAI2,BTK,ITGB2,WIPF1,TIMP4,NCF1,ITGAM,ARHGAP9,CLDN12,WAS,VAV3,PRKCD,NCF2,CD44,PIK3CD,PRKCB,MSN
Production of Nitric Oxide and Reactive Oxygen Species in Macrophages	5.83	0.21	-2.191	RAP1B,PPP2R2A,NFKBIE,PIK3R5,MAP3K4,SPI1,AKT1,PPP1R12A,PPP1R7,CYBA,PIK3CG,CYBB,STAT1,TNFRSF1B,PRKD1,PTPN6,AKT2,RHOC,RAC1,IFNGR2,MAPK12,TLR2,NCF1,PPP2R1A,RHOQ,PRKCD,NCF2,CAT,PIK3CD,IRF8,PPP2R5E,SIRPA,PRKCB
TREM1 Signaling	5.05	0.283	-2.668	AKT2,GRB2,TYROBP,CIITA,TLR8,LAT2,ITGA5,STAT3,FCGR2B,IRAK1,TLR2,CXCL3,AKT1,TLR7,CASP1,Tlr13,ITGAX
CD28 Signaling in T Helper Cells	4.98	0.226	-1.964	PTPN6,AKT2,Calm1 (includes others),GRB2,ARPC5L,CSK,NFKBIE,RAC1,PIK3R5,HLA-DQB1,MAPK12,PAK1,AKT1,ACTR3,PPP3CB,BCL10,WAS,CARD11,SYK,PIK3CG,FCER1G,PIK3CD,ARPC4,LCP2
Role of NFAT in Regulation of the Immune Response	4.97	0.201	-2.858	BLNK,Calm1 (includes others),NFKBIE,GNA11,PIK3R5,HLA-DQB1,FCGR2B,FCGR1A,AKT1,PPP3CB,PIK3CG,GNA13,GNG5,ORAI1,AKT2,GRB2,FCGR2A,GNA12,MEF2A,GNAI1,GNAI2,BTK,PLCB4,SYK,LYN,GNB2,FCER1G,PIK3CD,MEF2C,LCP2
IL-3 Signaling	4.86	0.265	-1	PTPN6,AKT2,IL3RA,GRB2,RAC1,PIK3R5,STAT3,INPP5D,CSF2RB,PAK1,AKT1,PPP3CB,PIK3CG,PRKCD,PIK3CD,STAT1,PRKD1,PRKCB
(3) Genes significanlty up- or downregulated by only quercetin
Ingenuity Canonical Pathways	-log(p-value)	Ratio	z-score	Molecules
RhoA Signaling	5.01	0.37	-2.197	PFN1,SEPT9,PTK2B,ARPC1B,ARPC5,ARHGEF1,SEPT11,ROCK2,ACTR3,IGF1,IGF1R,PFN2,ARPC3,ARHGEF11,GNA13,ACTR2,SEPT8,ARHGAP6,ARHGEF12,NRP2,ANLN,GNA12,ACTB,SEPT7,CDC42EP3,WASF1,LPAR3,PLD1,ARPC1A,ARHGAP9,LPAR1,RND3,ARPC2,RHOA,PIP4K2A,SEPT2,ARPC4
Fcγ Receptor-mediated Phagocytosis in Macrophages and Monocytes	5	0.382	-3.773	GAB2,RAC2,MAPK1,PTK2B,ARPC1B,ARPC5,CRK,NCK1,HMOX1,PAK1,ACTR3,AKT1,RAB11B,AKT3,ARPC3,FCGR3A/FCGR3B,FGR,ACTR2,RPS6KB1,ACTB,PLCG1,RAC3,PLD1,MYO5A,PLD4,CBL,PRKCI,ARPC1A,ARPC2,RAB11A,VAV1,PRKCH,LCP2,ARPC4
Rac Signaling	4.96	0.376	-2.611	ABI2,RAF1,MAPK1,PTK2B,ARPC1B,ARPC5,IQGAP1,NFKB1,PAK1,ARFIP2,ACTR3,CYFIP2,ARPC3,MAP2K1,ITGB1,ACTR2,RPS6KB1,NOX4,TIAM1,NRAS,BRK1,WASF1,PLD1,PRKCI,ARPC1A,RRAS2,CYFIP1,ARPC2,RHOA,PAK2,PIK3CD,SH3RF1,ELK1,PIP4K2A,ARPC4
Clathrin-mediated Endocytosis Signaling	3.45	0.302	#NUM!	EPS15,RAB5C,ARPC1B,CLTB,ARPC5,GAK,SH3GLB1,AP2A2,LYZ,ACTR3,FGF10,SNX9,IGF1,RAB11B,PPP3R1,DAB2,ARPC3,S100A8,LDLRAP1,HGS,ITGB5,ITGB1,ACTR2,AP2M1,ACTB,CLTC,CHP1,RAB7A,MDM2,PCYOX1,PPP3CC,HIP1,FGF1,UBD,ARRB2,CBL,ARPC1A,SYNJ1,CLTA,ARPC2,RAB11A,PIK3CD,UBC,CTTN,ARPC4
Apoptosis Signaling	3.36	0.341	-0.186	RAF1,Naip1 (includes others),MAPK1,NFKB1,CASP6,IKBKG,BID,HTRA2,CHUK,MAP2K1,CAPN10,NRAS,APAF1,PLCG1,LMNA,BAX,CDK1,XIAP,RRAS2,CASP2,PLCG2,CYCS,CAPN2,RPS6KA1,CAPN7,CASP7,BCL2L11,CAPN3,BIRC2
Actin Nucleation by ARP-WASP Complex	3.36	0.392	-2.357	ITGB1,ACTR2,NRAS,PPP1R12C,ARPC1B,GNA12,ARPC5,WASF1,NCK1,ROCK2,WIPF1,ARPC1A,RHOG,RRAS2,ACTR3,RND3,RHOA,ARPC2,ARPC3,ARPC4
TWEAK Signaling	3.29	0.441	-1.291	Naip1 (includes others),APAF1,NFKB1,BAG4,XIAP,TRADD,CASP6,IKBKG,RIPK1,TNFRSF25,BID,CYCS,CHUK,CASP7,BIRC2
Molecular Mechanisms of Cancer	3.1	0.256	#NUM!	PRKACB,GAB2,RAPGEF1,RAF1,RAC2,Naip1 (includes others),JAK1,TGFBR1,MAPK1,TAB2,ARHGEF1,WNT6,PAK1,RASGRF1,RHOG,CAMK2A,CAMK2D,CCND3,ARHGEF11,GNA13,GSK3B,HIPK2,RASA1,SMAD2,TFDP1,CDK7,CREBBP,CDK6,RAC3,CBL,CCND2,RND3,RABIF,RHOA,APH1A,ARHGEF6,PRKACA,GNAT2,APH1B,MAP2K3,PRKCH,PIK3CD,RAP1B,PSENEN,PSEN2,CRK,HIF1A,NFKB1,BRAF,CASP6,NLK,AKT1,BMPR1A,BID,AKT3,CTNNB1,MAP2K1,BMP1,ITGB1,PRKDC,NRAS,ARHGEF12,GNA12,GNA…
PI3K Signaling in B Lymphocytes	2.97	0.305	1.715	CD81,RAF1,Calm1 (includes others),MAPK1,ATF6,FCGR2B,NFKB1,NFATC1,PTPRC,IKBKG,CAMK2A,CAMK2D,AKT1,PPP3R1,FOXO3,AKT3,CHUK,MAP2K1,NRAS,C3,ATF1,CHP1,PLCG1,PPP3CC,TLR4,CBL,PRKCI,RRAS2,CD40,CD180,BCL10,PLCG2,NFATC2,VAV1,PIK3CD,ELK1
ERK/MAPK Signaling	2.96	0.285	-1.809	RAP1B,PRKACB,RAF1,RAC2,RAPGEF1,MAPK1,PTK2B,YWHAH,PPP2R2A,CRK,EIF4E,NFATC1,BRAF,YWHAQ,PAK1,PLA2G5,STAT1,MAP2K1,ITGB1,NRAS,ATF1,PPP2R5D,CREB3,CREBBP,YWHAZ,PLCG1,PPP1R11,STAT3,RAC3,ELF1,PPP2CB,DUSP9,PLA2G2E,H3F3A/H3F3B,RRAS2,PRKCI,PLA2G2D,PTPA,PLCG2,PAK2,PRKACA,PIK3CD,RPS6KA1,ELK1,ELK3,ESR1,PRKAR1A
