# Supplementary material for: Dietary Intake of Curcumin Improves eIF2 Signaling and Reduces Lipid Levels in the White Adipose Tissue of Obese Mice
Source: Sci Rep. 2018 Jun 13;8:9081. doi: 10.1038/s41598-018-27105-w (PMC5998036; doi:10.1038/s41598-018-27105-w)
Supplement: Supplementary file 3 — Table S6 [file 41598_2018_27105_MOESM3_ESM.xlsx]

## Sheet: Result of lipidomic analysis
Table S6 Lipid contents in eWAT					content (pmol/mg sample)																Control			WD			WCu			Fold change		Student's t-test (p value)		False discovery rate adjusted q-value
Lipid class	Lipid	Ion mode	m/z	RT	C1	C2	C3	C4	C5	WD1	WD2	WD3	WD4	WD6	WCu1	WCu2	WCu3	WCu7	WCu8		Mean	SD	RSD(%)	Mean	SD	RSD(%)	Mean	SD	RSD(%)	WD/Control	Wcu/WD	Control vs WD	WD vs WCu	Control vs WD	WD vs WCu
					22.58	20.25	22.81	21.72	22.95	21.97	23.1	20.5	23.1	20.93	24.07	23.36	22.45	22.81	20.89
Free fatty acid (FFA)	FFA 17:0 (ISD)	Negative	269.2	4.12 ± 0.02
	FFA 14:0	Negative	227.2	4.06 ± 0.01	5.38656	16.8875	5.59483	10.4176	21.5593	21.0971	13.2511	15.3222	19.6334	18.8069	8.06702	17.9092	28.4586	6.36002	9.14316		11.9692	7.11568	59.4501	17.6222	3.23729	18.3706	13.9876	9.23973	66.0566	1.4723	0.793751	0.144551	0.430552	0.0347004	0.185967
	FFA 16:0	Negative	255.2	4.10 ± 0.01	113.616	462.341	171.352	406.671	318.7	188.338	123.005	176.199	188.273	174.551	114.294	169.255	234.807	63.2466	84.1784		294.536	149.351	50.7072	170.073	27.1007	15.9347	133.156	69.4227	52.1363	0.577428	0.782934	0.104077	0.300192	0.0263112	0.155349
	FFA 16:1	Negative	253.2	4.16 ± 0.00	23.1912	131.282	42.7958	84.1018	123.575	69.5762	40.5303	61.9488	68.115	64.104	38.3523	57.1868	102.334	20.8994	27.7057		80.9892	47.8329	59.0609	60.8549	11.7645	19.332	49.2957	32.6634	66.2602	0.751395	0.810053	0.387439	0.477872	0.0797266	0.19567
	FFA 18:0	Negative	283.3	4.14 ± 0.01	120.155	204.355	120.641	213.891	134.261	108.174	102.933	147.792	127.569	104.592	91.7075	126.081	107.795	37.998	58.5431		158.661	46.5347	29.3296	118.212	19.2499	16.2842	84.425	35.9158	42.5417	0.745059	0.714184	0.110217	0.100854	0.0276428	0.105088
	FFA 18:1	Negative	281.2	4.17 ± 0.01	155.669	848.426	337.988	916.87	644.833	344.74	240.803	407.1	487.239	402.669	170.94	369.263	550.416	102.597	116.851		580.757	327.247	56.3483	376.51	91.2506	24.2359	262.013	193.299	73.7746	0.648309	0.6959	0.215714	0.265299	0.0482769	0.147853
	FFA 18:2	Negative	279.2	4.23 ± 0.00	127.639	687.891	335.46	831.909	454.065	66.2802	45.6803	65.1192	88.6829	80.9067	30.5879	58.6334	79.6674	13.1067	20.0184		487.393	279.512	57.3484	69.3339	16.5446	23.8622	40.4028	27.9777	69.2469	0.142255	0.582728	0.0102527	0.0817338	0.00409984	0.102833
	FFA 18:3	Negative	277.2	4.30 ± 0.01	12.8706	65.6723	30.8593	63.3686	47.8941	4.451	3.20355	4.46647	5.68691	5.82158	2.70424	3.71106	4.95809	0.847032	1.5227		44.133	22.3697	50.6871	4.7259	1.07057	22.6532	2.74862	1.65295	60.1373	0.107083	0.581608	0.00432855	0.0549891	0.00225066	0.0961556
	FFA 20:1	Negative	309.3	4.20 ± 0.00	8.39283	31.4018	13.4642	31.1221	15.9149	9.45788	15.5826	15.4382	24.3753	14.4478	7.63433	16.026	17.4454	3.18428	3.74028		20.0592	10.5808	52.7482	15.8604	5.3793	33.9166	9.60605	6.74916	70.2595	0.790679	0.605664	0.451763	0.143806	0.0907328	0.120729
	FFA 20:2	Negative	307.3	4.26 ± 0.03	3.3335	15.4909	6.61401	15.5396	8.55772	3.23212	4.2732	5.23037	5.82127	4.06269	1.71537	4.79228	5.41974	1.0163	1.47345		9.90716	5.44937	55.0043	4.52393	1.01569	22.4515	2.88343	2.0564	71.3179	0.456632	0.637373	0.061671	0.148404	0.0173054	0.120729
	FFA 20:3	Negative	305.2	4.31 ± 0.03	7.35783	20.9272	12.2708	21.8359	15.8291	6.34353	10.5469	17.3986	16.6665	13.7696	4.3584	14.3969	12.2124	2.28266	2.83835		15.6441	6.04824	38.6614	12.945	4.57424	35.3358	7.21774	5.6612	78.4345	0.82747	0.557568	0.449068	0.116522	0.0904638	0.110191
	FFA 20:4	Negative	303.2	4.37 ± 0.02	15.2929	27.2192	25.4413	37.044	30.5001	10.926	16.1173	24.9463	23.09	24.5193	6.13051	18.4692	19.993	4.0766	5.19922		27.0995	7.94697	29.3251	19.9198	6.16072	30.9277	10.7737	7.77336	72.1513	0.73506	0.540854	0.14902	0.0731439	0.0356277	0.0961984
	FFA 22:1	Negative	337.3	4.22 ± 0.00	1.5043	2.5202	2.14791	3.07393	1.34746	1.47484	1.59489	1.75143	1.96867	2.49187	1.75304	1.64579	2.35223	0.933983	0.986746		2.11876	0.715336	33.762	1.85634	0.400445	21.5718	1.53436	0.589383	38.4123	0.876143	0.826551	0.494484	0.341879	0.0969644	0.166048
	FFA 22:4	Negative	331.3	4.34 ± 0.02	2.37674	6.50333	2.61967	6.56517	4.21749	1.00446	2.79005	3.76962	3.6155	2.89547	0.621392	2.46954	2.52191	0.294725	0.50528		4.45648	2.02438	45.4256	2.81502	1.09969	39.065	1.28257	1.11378	86.8398	0.631668	0.455616	0.149778	0.0599868	0.0356906	0.0961556
	FFA 22:5	Negative	329.2	4.38 ± 0.02	4.33143	12.1252	6.16628	8.06779	7.03842	1.17007	2.08539	2.08532	3.54309	4.00168	1.15105	4.03821	3.90039	0.627142	0.352151		7.54582	2.90412	38.4866	2.57711	1.16468	45.1933	2.01379	1.80871	89.8161	0.341528	0.781414	0.00750053	0.574334	0.00325849	0.222636
	FFA 22:6	Negative	327.2	4.51 ± 0.02	6.33415	15.7719	8.34382	15.741	12.5632	2.47901	4.95049	5.31088	6.11974	4.40981	1.3841	4.95403	5.77545	1.07383	0.849518		11.7508	4.29239	36.5285	4.65399	1.36547	29.3397	2.80739	2.36017	84.0701	0.396057	0.603222	0.00781108	0.168405	0.00332366	0.123201
	FFA total				607.452	2548.82	1121.76	2666.22	1840.86	838.744	627.347	953.878	1070.4	922.049	481.401	868.831	1178.06	258.544	333.908		1757.02	892.423	50.7918	882.484	165.063	18.7043	624.148	388.898	62.3087	0.502261	0.707263	0.0633095	0.208709
Lysophosphatidylcholine (LPC)	LPC 17:0 (ISD)	Positive	510.4	6.08 ± 0.03
	LPC 16:0	Positive	496.3	6.10 ± 0.03	10.155	12.0387	10.6684	16.7019	12.9445	11.2951	9.53389	16.93	13.1385	10.2289	8.88869	8.96864	10.4853	8.74598	8.70609		12.5017	2.59423	20.7509	12.2253	2.96066	24.2175	9.15894	0.749015	8.17797	0.977887	0.74918	0.879107	0.0549817	0.158365	0.0961556
	LPC 16:1	Positive	494.3	6.23 ± 0.04	0.341213	0.377387	0.326025	0.714075	0.511657	1.19288	0.916335	2.20824	1.19181	0.885405	1.03448	1.00687	1.07462	0.945452	1.31254		0.454071	0.162735	35.8392	1.27893	0.539662	42.1963	1.07479	0.14097	13.116	2.81659	0.840384	0.0113183	0.436838	0.00439267	0.1873
	LPC 18:0	Positive	524.4	6.06 ± 0.03	7.4205	6.95292	8.21099	12.2122	8.72153	7.93431	6.97308	12.1548	10.1659	7.04451	6.37974	6.94333	8.78507	6.28769	6.48988		8.70363	2.07753	23.8697	8.85452	2.25134	25.4259	6.97714	1.04156	14.9282	1.01734	0.787975	0.915013	0.129046	0.163943	0.117094
	LPC 18:1	Positive	522.4	6.16 ± 0.04	2.75403	3.90838	3.35162	6.5729	4.38527	8.81134	7.13786	14.7341	9.41534	6.34438	6.63392	6.55838	7.69602	7.36057	7.77246		4.19444	1.46291	34.8774	9.2886	3.286	35.3767	7.20427	0.576965	8.00865	2.2145	0.775604	0.0132578	0.199952	0.00499487	0.133563
	LPC 18:2	Positive	520.3	6.24 ± 0.03	6.79931	9.75263	9.4971	21.4923	9.18815	4.56016	3.14552	7.6335	4.87546	2.53311	3.27939	3.35947	3.30239	3.05885	4.10115		11.3459	5.79296	51.0578	4.54955	1.97828	43.4831	3.42025	0.397384	11.6186	0.400986	0.751778	0.0379574	0.246122	0.0116943	0.13985
	LPC 18:3	Positive	518.3	6.27 ± 0.04	0.046257	0.0679462	0.0549865	0.130812	0.150544	0.0404874	0.0222862	0.0990897	0.0585088	0.0412008	0.0359511	0.0266323	0.0289614	0.0491978	0.0573412		0.090109	0.0473203	52.5145	0.0523146	0.0291178	55.659	0.0396167	0.0132431	33.4281	0.58057	0.757279	0.166742	0.400641	0.0391557	0.177636
	LPC 20:0	Positive	552.4	6.02 ± 0.03	0.0879965	0.0624909	0.0793279	0.166686	0.111236	0.0600134	0.0364174	0.0635536	0.0923917	0.0205001	0.0523134	0.0466273	0.0727889	0.0173443	0.0377038		0.101548	0.0404342	39.818	0.0545752	0.0275277	50.4399	0.0453555	0.0202842	44.7227	0.537435	0.831065	0.0640486	0.563265	0.0177262	0.220507
	LPC 20:1	Positive	550.4	6.08 ± 0.03	0.0609151	0.0437106	0.102574	0.146205	0.0694167	0.206993	0.144688	0.182944	0.292138	0.178811	0.191572	0.161118	0.184211	0.101562	0.158013		0.0845642	0.0405637	47.968	0.201115	0.0555232	27.6077	0.159295	0.0353578	22.1964	2.37825	0.792061	0.00531113	0.193215	0.00251648	0.133563
	LPC 20:2	Positive	548.4	6.16 ± 0.04	0.0338102	0.0615416	0.129468	0.0835138	0.14185	0.159226	0.0513068	0.191425	0.104512	0.0771886	0.0423208	0.0648134	0.114064	0.0479976	0.072567		0.0900369	0.0454298	50.4569	0.116732	0.0578323	49.543	0.0683525	0.0283362	41.456	1.29649	0.585552	0.440465	0.131514	0.0890012	0.118416
	LPC 20:3	Positive	546.4	6.24 ± 0.04	0.335017	0.494457	0.294759	0.757334	0.432635	0.984001	0.466571	1.55144	0.835818	0.525947	0.669624	0.440512	0.822236	0.743837	0.830092		0.46284	0.182503	39.431	0.872755	0.435778	49.9313	0.70126	0.159715	22.7755	1.88565	0.803502	0.0883341	0.432622	0.0230179	0.186174
	LPC 20:4	Positive	544.3	6.26 ± 0.04	1.01591	1.72688	1.20475	3.15171	1.45018	1.48576	0.966342	2.67612	1.56768	1.16654	0.911826	0.861754	1.17307	1.29792	1.40182		1.70989	0.849025	49.6538	1.57249	0.6629	42.1561	1.12928	0.236374	20.9314	0.919644	0.718147	0.782716	0.196733	0.144524	0.133563
	LPC 20:5	Positive	542.3	6.31 ± 0.04	0.00317121	0.054121	0.00651861	0.0138502	0.0439574	0.0594742	0.0469284	0.0697959	0.0488396	0.0226513	0.0519893	0.018148	0.0326079	0.0167669	0.0281701		0.0243237	0.0231706	95.2594	0.0495379	0.0176019	35.5321	0.0295364	0.0142143	48.1247	2.03661	0.596239	0.0886742	0.0834593	0.0230319	0.102833
	LPC 22:0	Positive	580.4	6.06 ± 0.04	0.103358	0.0841856	0.0410049	0.132502	0.0709852	0.0461391	0.0447324	0.0727679	0.0654156	0.0313616	0.0503751	0.0219901	0.0347876	0.103612	0.0366605		0.0864072	0.0343374	39.739	0.0520833	0.0167658	32.1903	0.0494852	0.0318866	64.4367	0.602766	0.950116	0.0794561	0.875884	0.0212233	0.284392
	LPC 22:4	Positive	572.4	6.23 ± 0.05	n.d.	0.0126911	0.0146551	0.0555703	0.0308051	0.0205698	0.0026062	n.d.	0.0203889	0.00848312	0.012972	0.0226952	0.0115956	0.0216465	n.d.		0.0284304	0.0198301	69.7495	0.013012	0.00895043	68.7859	0.0172273	0.00575182	33.3878	0.457679	1.32396	0.206152	0.4583	0.0466216	0.190599
	LPC 22:5	Positive	570.4	6.27 ± 0.04	0.0362075	0.19513	0.0895813	0.133829	0.13008	0.124756	0.0682292	0.0519282	0.103343	0.0372639	0.0485675	0.0474386	0.102289	0.0741418	0.0736363		0.116966	0.0588173	50.2859	0.077104	0.0362594	47.0266	0.0692147	0.0225736	32.6139	0.659202	0.89768	0.233088	0.69044	0.0518223	0.247149
	LPC 22:6	Positive	568.3	6.31 ± 0.04	0.642115	0.795868	0.616946	1.3741	0.748293	0.615739	0.457213	0.790094	0.584349	0.330343	0.3236	0.367743	0.525121	0.40991	0.487272		0.835465	0.310013	37.1067	0.555548	0.173098	31.158	0.422729	0.0831628	19.6728	0.664956	0.760924	0.115948	0.160566	0.0286403	0.122043
	LPC total				29.8348	36.6291	34.6887	63.8395	39.1311	37.597	30.014	59.4097	42.5604	29.4766	28.6073	28.9162	34.4451	29.2825	31.5654		40.8247	13.3096	32.6018	39.8115	12.2408	30.7469	30.5633	2.46233	8.05648	0.975184	0.767699	0.903393	0.136267
Lysophosphatidylethanolamine (LPE)	LPE 17:1 (ISD)	Positive	466.3	7.50 ± 0.05
	LPE 16:0	Positive	454.3	7.45 ± 0.05	1.27081	1.46215	1.68542	2.63697	1.55442	1.42058	1.50333	3.22672	2.01227	1.15855	0.948625	1.63265	2.15642	1.6723	1.35687		1.72195	0.533311	30.9713	1.86429	0.822092	44.0968	1.55337	0.443967	28.5809	1.08266	0.833223	0.753666	0.47809	0.140338	0.19567
	LPE 16:1	Positive	452.3	7.57 ± 0.04	n.d.	0.0757141	0.0429266	0.187324	0.0127638	0.04516	0.0993486	0.48778	0.130995	0.0293103	0.0521069	0.168575	0.322479	0.174089	0.249453		0.0796822	0.0762269	95.6637	0.158519	0.188558	118.95	0.193341	0.100941	52.2088	1.98939	1.21967	0.461942	0.725248	0.092204	0.251905
	LPE 18:0	Positive	482.3	7.38 ± 0.05	1.6175	2.03257	1.9713	3.23292	2.45067	1.96301	1.71114	3.55514	2.21081	1.89424	1.33911	1.73929	2.28979	1.57155	1.26871		2.26099	0.618628	27.3609	2.26687	0.742093	32.7365	1.64169	0.407785	24.8394	1.0026	0.724211	0.989487	0.137357	0.175252	0.119642
	LPE 18:1	Positive	480.3	7.46 ± 0.05	1.54622	1.98921	2.17877	3.32363	2.23781	2.14431	2.05685	4.72903	3.01284	2.24043	1.85808	2.39295	2.7994	2.20814	2.32934		2.25513	0.65595	29.087	2.83669	1.12417	39.6297	2.31758	0.339517	14.6496	1.25789	0.817002	0.346989	0.351879	0.0725351	0.167994
	LPE 18:2	Positive	478.3	7.63 ± 0.06	1.49352	2.6757	2.05072	3.70342	1.68648	0.796237	0.370675	2.25282	1.11533	0.532376	0.995645	0.63425	0.929813	0.932363	0.951784		2.32197	0.894045	38.5038	1.01349	0.748028	73.8074	0.888771	0.144705	16.2815	0.436477	0.876944	0.0363738	0.723836	0.0112541	0.251905
	LPE 20:4	Positive	502.3	7.67 ± 0.06	0.0484687	0.09386	0.28007	0.443568	0.330473	0.312232	0.399608	0.626924	0.402863	0.124116	0.177454	0.584303	0.532692	0.51055	0.244224		0.239288	0.16528	69.0715	0.373149	0.181462	48.6298	0.409845	0.185138	45.1727	1.55941	1.09834	0.257392	0.759709	0.0561207	0.260016
					5.97652	8.3292	8.20921	13.5278	8.27262	6.68153	6.14095	14.8784	8.88511	5.97902	5.37101	7.15202	9.0306	7.06899	6.40038		8.86308	2.79076	31.4874	8.513	3.74362	43.9753	7.0046	1.3383	19.1061	0.960502	0.822812	0.871025	0.420879
Phosphatidylcholine (PC)	PC 17:0-17:0 (ISD)	Negative	820.6	5.38 ± 0.02
	PC 14:0-18:2	Negative	788.5	5.46 ± 0.03	n.d.	0.265213	0.558435	0.770722	0.191284	1.55599	0.750325	1.72205	1.65422	0.704383	1.98208	0.846091	0.392093	0.38691	0.0918586		0.446413	0.26811	60.0587	1.27739	0.505835	39.599	0.739806	0.744952	100.696	2.86146	0.579153	0.0215823	0.218626	0.00739726	0.133563
	PC 16:0-16:0	Negative	792.6	5.40 ± 0.03	21.3925	25.5197	25.1956	28.6384	25.4572	24.3228	25.206	39.5591	42.075	26.676	24.0708	18.5124	19.8437	21.0613	15.0092		25.2407	2.57292	10.1935	31.5678	8.53164	27.0264	19.6995	3.33137	16.911	1.25067	0.624038	0.151027	0.0199675	0.035848	0.0961556
	PC 16:0-16:1	Negative	790.6	5.43 ± 0.03	5.10119	4.10202	4.9487	5.81556	6.18058	35.7127	33.6197	30.3937	31.7354	29.3252	31.2181	23.7871	26.4581	30.6275	27.2349		5.22961	0.80848	15.4596	32.1573	2.55385	7.94172	27.8652	3.07736	11.0437	6.14908	0.866526	1.62424e-08	0.0431781	0	0.0961556
	PC 16:0-18:0	Negative	820.6	5.41 ± 0.03	13.9342	12.5282	10.2751	18.7783	13.2592	21.2329	23.6036	38.8907	30.0243	24.8552	23.051	16.1801	18.2039	24.2537	19.3786		13.755	3.12752	22.7373	27.7214	7.02366	25.3366	20.2135	3.36818	16.663	2.01537	0.729165	0.00362403	0.0632578	0.00199419	0.0961556
	PC 16:0-18:1	Negative	818.6	5.42 ± 0.03	45.6223	51.7052	52.2057	71.6046	48.4338	101.382	93.9994	135.467	130.435	123.146	100.021	84.77	81.8787	113.009	76.5501		53.9143	10.2413	18.9955	116.886	18.2497	15.6132	91.2457	14.9689	16.4051	2.168	0.780637	0.000148273	0.0412634	0.00011662	0.0961556
	PC 16:0-18:2	Negative	816.6	5.44 ± 0.03	98.8516	113.167	114.196	152.363	97.3819	60.5397	63.6055	80.8712	77.5886	53.5197	61.7223	52.0163	55.0697	62.1819	52.8332		115.192	22.1981	19.2705	67.2249	11.6109	17.2717	56.7647	4.86827	8.57624	0.583591	0.844399	0.00268203	0.100271	0.00157436	0.105088
	PC 16:0-18:4	Negative	812.5	5.45 ± 0.03	0.489132	0.827574	0.68254	1.03542	0.678076	0.842294	0.592004	1.28527	2.03803	1.20289	0.599277	0.268901	0.71987	0.826576	0.291135		0.742548	0.203089	27.3502	1.1921	0.54929	46.0776	0.541152	0.251701	46.5122	1.60541	0.453949	0.124409	0.0425735	0.0302903	0.0961556
	PC 16:0-20:1	Negative	846.6	5.43 ± 0.04	0.0627158	0.157059	0.349155	0.973094	0.293925	0.154378	0.784894	1.0887	0.930562	n.d.	0.263107	0.0734095	0.217648	0.556607	n.d.		0.36719	0.356957	97.2131	0.739634	0.409419	55.3544	0.277693	0.202766	73.0182	2.01431	0.375447	0.187716	0.0896323	0.043173	0.105088
	PC 16:0-20:2	Negative	844.6	5.44 ± 0.03	0.499444	0.380798	0.406485	0.96317	0.697655	2.61213	1.47568	2.96895	3.31696	2.95282	1.91537	1.38445	1.46354	2.37653	1.68703		0.589511	0.24315	41.2461	2.66531	0.710205	26.6462	1.76539	0.399485	22.6288	4.52122	0.662358	0.000264205	0.0387395	0.000284885	0.0961556
	PC 16:0-20:3	Negative	842.6	5.44 ± 0.03	8.41904	6.9572	5.33843	6.57562	7.7351	10.8222	8.29367	15.2913	13.2447	12.3119	11.7027	7.74218	10.6197	15.3637	11.5694		7.00508	1.17225	16.7343	11.9927	2.62693	21.9043	11.3995	2.73039	23.9517	1.71201	0.950536	0.00469433	0.735311	0.00238491	0.253893
	PC 16:0-20:4	Negative	840.6	5.45 ± 0.03	13.8838	12.267	10.2493	16.8309	10.6661	15.8525	12.7722	19.5116	20.3109	14.2681	14.0914	10.7987	13.168	15.212	12.3267		12.7794	2.68161	20.9838	16.5431	3.27416	19.7918	13.1194	1.68374	12.834	1.29451	0.793043	0.0819586	0.0711862	0.0217163	0.0961556
	PC 16:0-20:5	Negative	838.6	5.47 ± 0.03	0.722415	0.403192	n.d.	0.107678	0.0177455	0.144028	0.253874	0.47554	0.407237	0.991206	0.0684571	0.28211	0.60428	0.199942	0.717201		0.312758	0.318898	101.963	0.454377	0.326869	71.9379	0.374398	0.275187	73.5011	1.45281	0.823981	0.534827	0.686557	0.103947	0.247149
	PC 16:0-22:5	Negative	866.6	5.48 ± 0.03	2.37323	1.78218	2.60959	2.16127	2.56643	2.59494	1.65056	1.52003	0.918337	0.934786	1.60858	0.263778	0.60322	0.880277	1.17518		2.29854	0.338955	14.7466	1.52373	0.68501	44.9561	0.906207	0.517413	57.0965	0.662913	0.594729	0.0531506	0.146394	0.0154427	0.120729
	PC 16:0-22:6	Negative	864.6	5.48 ± 0.03	2.86827	1.79493	1.62931	2.23509	2.95949	1.88808	2.24503	2.30583	1.71874	1.09833	1.02495	1.34835	1.26179	2.12701	0.553437		2.29742	0.605592	26.3596	1.8512	0.486701	26.2911	1.26311	0.573139	45.3753	0.805774	0.682318	0.234993	0.11843	0.0520706	0.110191
	PC 16:1-16:1	Negative	788.5	5.46 ± 0.03	n.d.	0.505522	n.d.	0.10842	0.141131	4.77821	1.99336	2.89851	4.64644	2.98215	3.86465	3.2622	3.96699	3.50547	2.51596		0.251691	0.220432	87.5803	3.45974	1.2083	34.9246	3.42305	0.580163	16.9487	13.746	0.989398	0.00449028	0.952706	0.00233694	0.299198
	PC 16:1-20:4	Negative	838.6	5.48 ± 0.03	0.0523195	n.d.	n.d.	0.0512887	0.0295758	0.950682	0.114918	0.980557	1.19675	0.247056	0.443224	0.0350637	0.845894	0.849689	0.113571		0.0443947	0.0128439	28.9312	0.697992	0.483676	69.2953	0.457488	0.387816	84.7708	15.7224	0.655435	0.0640341	0.410957	0.0177262	0.180689
	PC 18:0-18:0	Negative	848.6	5.39 ± 0.03	1.92923	3.312	3.11529	4.24667	3.10962	9.30391	5.17244	9.0792	11.3176	7.10729	4.94853	7.32174	5.24125	7.45671	6.02223		3.14256	0.824889	26.2489	8.39608	2.33873	27.8551	6.19809	1.157	18.667	2.67173	0.738213	0.00146983	0.0963698	0.00101745	0.105088
	PC 18:0-18:1	Negative	846.6	5.39 ± 0.03	33.119	39.807	40.1907	56.0959	37.8351	78.0944	74.4349	87.4709	98.513	70.119	61.3283	65.5642	58.7704	80.0611	60.2506		41.4096	8.67832	20.9573	81.7264	11.3565	13.8957	65.1949	8.68639	13.3237	1.97361	0.797721	0.000230919	0.032342	0.000201434	0.0961556
	PC 18:0-18:2	Negative	844.6	5.42 ± 0.03	116.792	142.184	137.604	178.096	121.643	66.9935	64.3414	84.245	83.9352	64.9244	51.2206	58.7553	56.0957	66.143	58.9754		139.264	24.1593	17.3479	72.8879	10.2741	14.0958	58.238	5.41141	9.29189	0.523381	0.799007	0.000479508	0.0224578	0.000420716	0.0961556
	PC 18:0-20:2	Negative	872.6	5.42 ± 0.04	0.479835	1.06216	0.405335	1.16202	0.805544	1.28053	1.23149	2.04256	2.74279	1.71199	0.502469	2.70358	0.632811	2.42585	1.26774		0.782978	0.337873	43.1523	1.80187	0.622186	34.53	1.50649	1.01324	67.2585	2.3013	0.836071	0.0122774	0.59375	0.00464556	0.227123
	PC 18:0-20:3	Negative	870.6	5.42 ± 0.03	6.77956	6.29924	4.95043	10.0519	4.20984	8.84097	7.70293	12.029	13.7517	7.65484	8.46366	7.06092	9.31731	10.7884	7.83726		6.4582	2.25677	34.9442	9.99589	2.75281	27.5394	8.6935	1.4343	16.4985	1.54778	0.869707	0.0569784	0.375597	0.0163318	0.172556
	PC 18:0-20:4	Negative	868.6	5.42 ± 0.03	9.61453	9.71608	8.07779	15.456	9.54855	13.5754	13.3648	17.113	16.7822	13.4491	10.8625	9.85841	10.0229	13.2939	11.8826		10.4826	2.86056	27.2887	14.8569	1.9136	12.8802	11.1841	1.42726	12.7615	1.41729	0.752786	0.0217431	0.00882076	0.00739726	0.0748531
	PC 18:0-22:5	Negative	894.6	5.45 ± 0.04	0.464874	0.333299	1.14414	0.981256	0.472379	0.0381796	0.120864	0.0874711	0.260122	0.279947	n.d.	0.379056	0.52578	0.618041	n.d.		0.679189	0.359083	52.8694	0.157317	0.107247	68.1729	0.507626	0.120523	23.7424	0.231624	3.22678	0.0143613	0.00515622	0.00531785	0.0702486
	PC 18:1-18:1	Negative	844.6	5.43 ± 0.04	15.1277	13.8832	13.3692	22.4698	15.2027	44.893	56.1284	76.4131	71.3501	50.5422	46.5981	53.6463	45.7979	59.5296	49.5811		16.0105	3.69652	23.0881	59.8654	13.5165	22.5782	51.0306	5.66136	11.094	3.73913	0.852423	0.00011286	0.214556	0.00011662	0.133563
	PC 18:1-18:2	Negative	842.6	5.45 ± 0.03	42.5977	52.8801	55.5015	77.6321	52.5405	48.267	46.4146	68.3984	79.0633	47.2076	50.765	42.4266	42.1706	50.7009	55.2447		56.2304	12.935	23.0035	57.8702	14.9761	25.8788	48.2616	5.74732	11.9087	1.02916	0.833963	0.857615	0.217241	0.155758	0.133563
	PC 18:1-18:3	Negative	840.6	5.48 ± 0.02	0.0911154	1.13265	0.803443	0.513815	0.310087	0.0487254	0.344501	0.171401	0.686467	0.420625	0.808064	1.07649	0.292399	0.189803	0.855208		0.570223	0.409609	71.8331	0.334344	0.244779	73.2117	0.644392	0.383565	59.5235	0.586339	1.92733	0.301142	0.166097	0.0643571	0.123051
	PC 18:1-20:1	Negative	872.6	5.41 ± 0.04	0.276643	n.d.	0.0925659	0.36709	n.d.	n.d.	0.514033	0.630003	0.586918	0.375969	n.d.	0.47464	0.71612	0.932432	0.103813		0.245433	0.139898	57.0004	0.526731	0.111322	21.1346	0.556752	0.355166	63.7926	2.14613	1.057	0.0307621	0.87714	0.0099387	0.284392
	PC 18:1-20:2	Negative	870.6	5.45 ± 0.03	0.511446	n.d.	0.803607	0.643288	0.260433	0.962692	1.98037	1.28508	1.33441	1.33843	1.31172	0.754509	1.49264	1.99736	1.13808		0.554694	0.229686	41.4076	1.38019	0.369934	26.803	1.33886	0.458198	34.2229	2.48821	0.970053	0.00608607	0.87918	0.00279646	0.284392
	PC 18:1-20:3	Negative	868.6	5.46 ± 0.03	1.55572	1.55844	0.450099	2.23268	2.4577	10.8082	10.6132	12.219	10.208	8.57728	8.22311	7.54093	8.86212	9.27019	8.42445		1.65093	0.782453	47.3947	10.4851	1.30802	12.475	8.46416	0.655763	7.74752	6.35105	0.807253	1.18996e-06	0.0149239	0	0.0961556
	PC 18:1-20:4	Negative	866.6	5.46 ± 0.03	3.22031	4.90679	2.70651	5.23275	5.4606	10.0659	12.0997	16.5237	15.4866	11.1913	7.40552	8.99167	9.87537	12.6928	10.4055		4.30539	1.254	29.1262	13.0735	2.79568	21.3844	9.87418	1.94295	19.6771	3.03653	0.755284	0.000209411	0.0688027	0.000201434	0.0961556
	PC 18:2-18:2	Negative	840.6	5.48 ± 0.03	8.09955	10.0429	13.1198	18.3866	6.04187	2.9908	1.96406	6.99013	5.8172	2.08266	2.89426	2.88323	3.69709	3.86738	2.00269		11.1381	4.8185	43.2613	3.96897	2.29554	57.8371	3.06893	0.747321	24.3512	0.356341	0.773231	0.016981	0.428661	0.0060755	0.185836
	PC 18:2-20:0	Negative	872.6	5.44 ± 0.04	0.674913	0.166398	0.84336	0.526057	0.281928	0.0507759	0.0208943	n.d.	0.149786	0.0368678	0.405501	n.d.	0.0692888	n.d.	0.174663		0.498531	0.277491	55.6617	0.064581	0.0581005	89.9653	0.216484	0.171963	79.4346	0.129542	3.35214	0.0189951	0.151871	0.00671803	0.120729
	PC 18:2-20:1	Negative	870.6	5.45 ± 0.03	0.973193	1.17714	1.03827	0.481261	1.27159	0.276729	n.d.	0.661393	0.439289	0.610183	0.397718	0.135371	n.d.	1.31316	0.0510716		0.98829	0.306483	31.0115	0.496899	0.174819	35.1821	0.474329	0.578371	121.934	0.502786	0.954579	0.0252325	0.942877	0.00836701	0.299198
	PC 18:2-20:3	Negative	866.6	5.49 ± 0.04	1.23699	0.12141	0.307595	2.43079	0.37682	0.55004	0.0546139	1.3135	2.14395	0.125019	1.41989	0.0945438	0.148604	1.6675	0.607234		0.89472	0.960156	107.314	0.837425	0.885517	105.743	0.787554	0.723738	91.8969	0.935963	0.940447	0.924277	0.924722	0.165164	0.294934
	PC 18:2-20:4	Negative	864.6	5.49 ± 0.04	0.24165	0.616688	0.746934	1.51084	1.64908	1.39839	0.331251	1.98284	0.470315	0.469174	0.024778	0.446301	0.835216	1.13813	0.687841		0.953037	0.603592	63.3335	0.930393	0.726297	78.0634	0.626453	0.419414	66.9505	0.97624	0.673321	0.958555	0.441182	0.170377	0.187787
	PC total				458.058	521.562	513.914	707.529	480.166	583.825	567.795	773.886	777.28	583.44	535.227	491.685	489.881	617.504	497.559		536.246	99.1345	18.4868	657.245	108.227	16.4668	526.371	54.1951	10.296	1.22564	0.800875	0.102498	0.0419955
Ether PC	LPC 17:0 (ISD)	Positive	510.4	6.08 ± 0.03
	PC 16:1e-20:4 / PC 16:0p-20:4	Positive	766.6	5.43 ± 0.01	0.00205387	0.00870376	0.0113777	0.0185234	0.0174706	0.0101669	0.00154289	0.0184819	0.0139346	0.00495911	n.d.	0.00199419	0.00158544	0.00615839	0.00403559		0.0116259	0.00674464	58.0141	0.00981708	0.00678634	69.1279	0.0034434	0.0021035	61.0877	0.844416	0.350757	0.683629	0.116785	0.128935	0.110191
	PC 16:2e-20:5 / PC 16:1p-20:5	Positive	762.5	5.38 ± 0.01	0.00445895	n.d.	0.00852586	0.00450023	0.0128644	0.00540674	0.00564466	0.0119236	0.0127845	0.00389835	0.0142096	0.0097651	0.00172595	0.00180448	0.00796176		0.00758735	0.00400187	52.744	0.00793157	0.00410362	51.7378	0.00709337	0.00536922	75.6935	1.04537	0.894322	0.902988	0.788546	0.16223	0.265997
	PC 18:0e-18:2	Positive	772.6	5.43 ± 0.02	0.0116494	0.00933327	0.0121905	0.023891	0.0131905	0.0104253	0.00386302	0.00794003	0.0134607	0.00506281	0.00335694	0.0206954	0.0105674	0.0101109	0.00318514		0.0140509	0.00568004	40.4247	0.00815037	0.00391578	48.0443	0.00958315	0.00714895	74.5991	0.580059	1.17579	0.0921813	0.704549	0.0238475	0.250666
	PC 18:2p-20:5	Positive	788.6	5.39 ± 0.02	0.0609775	0.0654779	0.08814	0.127795	0.0851552	0.268952	0.274638	0.293647	0.292603	0.274771	0.188191	0.203521	0.165914	0.244959	0.156196		0.0855091	0.0264489	30.9311	0.280922	0.0113906	4.05471	0.191756	0.0350497	18.2782	3.28529	0.682595	3.52467e-07	0.000638343	0	0.0373597
	Ether PC total				0.0791398	0.0835149	0.120234	0.17471	0.128681	0.294951	0.285689	0.331993	0.332783	0.288691	0.205758	0.235976	0.179793	0.263032	0.171379		0.117256	0.0388317	33.1171	0.306821	0.0235786	7.6848	0.211187	0.0384127	18.1889	2.61668	0.688308	1.42046e-05	0.00145553
Phosphatidylethanolamine (PE)	PE 17:0-17:0 (ISD)	Negative	718.5	6.19 ± 0.05
	PE 16:0-18:1	Negative	716.5	6.24 ± 0.05	9.74014	12.7582	12.3505	17.8855	12.5669	17.472	26.6661	40.28	32.9019	32.0431	24.352	29.4194	19.9155	28.0733	17.2548		13.0602	2.96414	22.6959	29.8726	8.45957	28.3188	23.803	5.19791	21.8372	2.28729	0.796816	0.00302154	0.208821	0.00170444	0.133563
	PE 16:0-18:2	Negative	714.5	6.31 ± 0.05	62.6131	57.7687	70.0828	87.2316	59.5207	36.889	38.3658	64.9674	52.9731	52.4626	44.4409	44.2764	37.0965	41.6973	34.0742		67.4434	12.0233	17.8273	49.1316	11.6449	23.7014	40.3171	4.58073	11.3618	0.728486	0.820594	0.0401674	0.153882	0.0122579	0.120729
	PE 16:0-18:3	Negative	712.5	6.35 ± 0.06	0.629644	0.178929	0.186255	0.752679	0.539894	0.0449086	n.d.	0.533357	0.0334374	0.52125	0.0483801	0.0135137	0.133438	n.d.	0.149138		0.45748	0.262073	57.2862	0.283238	0.281904	99.5291	0.0861174	0.0655902	76.1637	0.619126	0.304046	0.369337	0.22208	0.0762376	0.133563
	PE 16:0-20:3	Negative	740.5	6.31 ± 0.05	2.08368	1.59396	1.5245	2.7977	1.63087	3.91485	5.04253	5.05707	4.90481	4.73964	5.44124	4.43748	3.53152	5.00153	3.49848		1.92614	0.534618	27.7559	4.73178	0.474276	10.0232	4.38205	0.867874	19.8052	2.45661	0.926088	2.22521e-05	0.451909	0	0.189595
	PE 16:0-20:4	Negative	738.5	6.32 ± 0.05	18.0978	11.5298	12.4497	20.3365	16.252	25.5735	28.3392	37.4687	34.2775	38.6103	30.1791	27.3386	25.0874	27.7691	20.8812		15.7332	3.72496	23.6759	32.8538	5.69751	17.342	26.2511	3.50379	13.3472	2.08819	0.799027	0.000496208	0.0583216	0.000420716	0.0961556
	PE 16:0-20:5	Negative	736.5	6.37 ± 0.05	n.d.	0.0736823	0.0265768	n.d.	0.0694149	0.069161	0.076837	0.378702	0.107008	0.288368	0.1552	0.288264	0.245189	0.213148	0.069735		0.056558	0.026052	46.0625	0.184015	0.140891	76.5649	0.194307	0.0848814	43.6841	3.25357	1.05593	0.183194	0.892187	0.0422843	0.286902
	PE 16:0-22:5	Negative	764.5	6.36 ± 0.06	1.85165	1.33807	1.86212	2.3583	0.49651	1.10627	0.762907	1.29139	1.00594	1.3564	1.60359	0.86399	1.00991	1.70575	0.741192		1.58133	0.705623	44.6221	1.10458	0.237056	21.4611	1.18489	0.440758	37.1983	0.698513	1.0727	0.189996	0.729025	0.0435513	0.252468
	PE 16:0-22:6	Negative	762.5	6.37 ± 0.05	11.8804	14.0727	9.87309	15.5656	12.4713	8.03193	7.99447	8.20642	8.05589	7.92416	8.21128	7.99606	7.6506	10.6494	5.71999		12.7726	2.1671	16.9668	8.04258	0.10425	1.29622	8.04547	1.75885	21.8613	0.629673	1.00036	0.00123223	0.997163	0.000857717	0.310426
	PE 16:1-16:1	Negative	686.5	6.36 ± 0.06	0.0155829	0.604175	0.123865	0.129225	0.151279	1.02	2.34582	3.17755	2.47172	1.57008	4.31178	1.85231	2.29936	3.06218	2.45872		0.204825	0.229363	111.98	2.11703	0.837477	39.559	2.79687	0.951238	34.0108	10.3358	1.32113	0.00115777	0.264664	0.000857717	0.147853
	PE 16:1-18:0	Negative	716.5	6.24 ± 0.05	1.57258	1.73057	1.56424	1.79272	1.70356	5.88329	5.52361	11.3585	10.2177	9.19823	8.33262	7.32928	6.36866	5.99558	5.8052		1.67273	0.100615	6.01498	8.43627	2.61222	30.9642	6.76627	1.0543	15.5816	5.0434	0.802045	0.000412012	0.221566	0.000359314	0.133563
	PE 16:1-18:1	Negative	714.5	6.31 ± 0.05	2.14364	2.45768	2.67053	3.5944	2.83809	11.6302	15.4551	22.9103	19.4904	16.551	17.9179	16.2406	14.2552	16.5506	15.515		2.74087	0.543091	19.8146	17.2074	4.25268	24.7143	16.0959	1.34841	8.37737	6.27808	0.935404	6.63793e-05	0.592696	0.00011662	0.227123
	PE 16:1-18:2	Negative	712.5	6.36 ± 0.04	8.08	8.72097	13.0413	15.3508	7.32734	5.57731	9.11429	10.6216	9.55156	9.71388	10.841	8.65096	6.60319	7.9771	6.95122		10.5041	3.50268	33.3459	8.91573	1.94525	21.8181	8.20469	1.68352	20.519	0.848789	0.920249	0.401238	0.553739	0.0823118	0.218974
	PE 16:1-20:3	Negative	738.5	6.36 ± 0.05	0.0482554	n.d.	0.196929	0.119089	0.0175214	0.112271	0.767373	0.639284	0.373707	0.572986	0.690082	0.914117	0.366755	1.03429	0.229928		0.0954489	0.0799106	83.7208	0.493124	0.256058	51.9256	0.647035	0.344851	53.2971	5.16637	1.31211	0.0212067	0.446129	0.00730171	0.189204
	PE 16:1-20:4	Negative	736.5	6.39 ± 0.05	2.24514	1.34883	0.900996	3.0471	1.46815	3.37073	4.03233	5.77301	4.35167	4.54973	5.925	4.27772	3.75481	4.00377	4.28145		1.80204	0.847831	47.0483	4.41549	0.880808	19.9481	4.44855	0.853833	19.1935	2.45027	1.00749	0.00139061	0.953429	0.000959406	0.299198
	PE 16:1-22:6	Negative	760.5	6.44 ± 0.05	1.14595	1.29893	1.10664	1.44618	1.33884	0.991805	0.26564	0.935772	0.769566	0.839124	0.917383	0.542448	0.920601	1.16216	0.534004		1.26731	0.140226	11.0649	0.760381	0.289557	38.0805	0.815318	0.27175	33.3306	0.599998	1.07225	0.0078086	0.764961	0.00332366	0.260623
	PE 18:0-18:0	Negative	746.6	6.33 ± 0.05	1.25864	1.00549	1.3711	1.50129	1.44321	1.57518	1.69069	1.84927	1.60689	1.60536	0.858043	1.24018	1.38443	1.75571	0.552752		1.31595	0.19574	14.8745	1.66548	0.111371	6.68702	1.15822	0.466793	40.3025	1.26561	0.695429	0.0084364	0.0457036	0.00348984	0.0961556
	PE 18:0-18:1	Negative	744.6	6.19 ± 0.06	8.91136	11.8865	13.5153	17.419	10.6783	13.0881	19.0186	34.2469	24.2359	21.384	16.468	17.0569	14.5429	17.5772	11.4512		12.4821	3.23262	25.8981	22.3947	7.79259	34.7966	15.4193	2.49759	16.1979	1.79415	0.688522	0.0303046	0.0930917	0.00982505	0.105088
	PE 18:0-18:2	Negative	742.5	6.26 ± 0.05	89.0809	87.0694	107.419	158.06	91.7418	44.5926	50.7204	64.7017	54.9021	56.4326	45.4639	53.4006	44.1545	43.9279	38.3598		106.674	29.824	27.9581	54.2699	7.41871	13.67	45.0613	5.40191	11.9879	0.508745	0.830319	0.00514185	0.0551025	0.00251121	0.0961556
	PE 18:0-20:3	Negative	768.6	6.26 ± 0.05	4.36743	4.47758	4.24165	5.83814	4.34032	8.51961	9.69163	13.2067	9.6982	9.48407	7.42815	7.88187	6.31119	10.247	7.38161		4.65302	0.667805	14.3521	10.12	1.79268	17.7141	7.84997	1.45876	18.5831	2.17494	0.775685	0.000211327	0.0593381	0.000201434	0.0961556
	PE 18:0-20:4	Negative	766.5	6.27 ± 0.05	42.9644	40.015	37.5435	58.8932	41.7091	62.9658	57.9769	71.3084	59.1334	67.2778	46.8824	54.7388	46.9771	54.8277	41.0579		44.2251	8.44749	19.1011	63.7324	5.58638	8.76537	48.8968	5.88424	12.034	1.44109	0.76722	0.00259099	0.00349241	0.00152947	0.0663795
	PE 18:0-22:4	Negative	794.6	6.26 ± 0.05	0.712897	0.635293	1.26331	1.91471	0.43137	1.3091	0.950753	3.11981	1.90964	1.46633	0.869864	1.52853	0.957809	0.457951	0.541781		0.991515	0.600924	60.6066	1.75113	0.838974	47.9105	0.871186	0.423932	48.6614	1.76611	0.4975	0.138401	0.06967	0.0333329	0.0961556
	PE 18:0-22:5	Negative	792.6	6.31 ± 0.05	1.36501	1.73007	1.81301	1.29591	0.774714	1.40721	0.677816	2.90038	2.48759	1.20187	0.700768	1.72481	0.878107	1.63273	0.644639		1.39574	0.413062	29.5943	1.73497	0.926529	53.4031	1.11621	0.52174	46.7421	1.24304	0.643359	0.476018	0.229415	0.0938908	0.1336
	PE 18:0-22:6	Negative	790.5	6.33 ± 0.05	13.7672	15.1793	12.3464	16.2776	13.6081	8.40435	8.28025	9.6643	6.85475	8.6491	6.30237	5.13208	6.49836	8.0017	5.03294		14.2357	1.52006	10.6778	8.37055	1.00726	12.0334	6.19349	1.20912	19.5224	0.587996	0.739914	9.31619e-05	0.0148137	0.00011662	0.0961556
	PE 18:1-18:1	Negative	742.5	6.25 ± 0.05	9.55663	11.5722	13.5626	21.379	12.3886	23.6078	34.7273	54.695	48.5523	40.6812	34.134	36.5865	30.5487	34.6401	26.8928		13.6918	4.53872	33.1492	40.4527	12.0937	29.8958	32.5604	3.84643	11.8132	2.95452	0.804901	0.00168261	0.201805	0.00109713	0.133563
	PE 18:1-18:2	Negative	740.5	6.32 ± 0.05	74.5289	73.5958	101.235	150.806	76.8761	65.4796	72.6653	110.774	84.491	78.7224	70.5886	72.9805	61.3901	69.0498	62.1775		95.4083	33.0077	34.5963	82.4265	17.3498	21.0488	67.2373	5.17911	7.70273	0.863934	0.815724	0.458707	0.0975301	0.091841	0.105088
	PE 18:1-18:3	Negative	738.5	6.39 ± 0.07	0.458964	0.523605	0.430587	0.546807	0.312032	0.634334	0.424178	0.516815	0.520343	0.462329	0.670394	0.489534	0.26868	0.643599	0.221059		0.454399	0.0924458	20.3446	0.5116	0.0794315	15.5261	0.458653	0.207686	45.2817	1.12588	0.896507	0.324656	0.608883	0.06852	0.230651
	PE 18:1-20:3	Negative	766.5	6.32 ± 0.05	1.62975	1.733	1.55796	2.67005	1.95594	8.42365	8.27415	10.7872	8.02469	8.99581	8.70412	7.89872	7.03363	6.51409	6.2492		1.90934	0.450996	23.6205	8.90109	1.11304	12.5045	7.27995	1.01499	13.9422	4.66187	0.817872	1.14992e-06	0.0427414	0	0.0961556
	PE 18:1-20:4	Negative	764.5	6.33 ± 0.05	17.7224	15.6101	17.1229	28.1345	16.4544	45.4957	44.3733	62.2591	53.8898	52.3973	41.0206	44.0556	41.8281	45.1482	42.5203		19.0089	5.16152	27.1532	51.683	7.22755	13.9844	42.9146	1.67435	3.9016	2.71889	0.830341	3.57015e-05	0.0295841	0	0.0961556
	PE 18:1-20:5	Negative	762.5	6.39 ± 0.05	0.0548846	0.106138	0.125477	0.114157	0.110871	0.239191	0.222217	0.492878	0.277438	0.267177	0.630782	0.478469	0.202569	0.147825	0.273013		0.102306	0.0274509	26.8322	0.29978	0.110154	36.745	0.346532	0.202374	58.3997	2.93024	1.15595	0.00461147	0.662092	0.00235213	0.241431
	PE 18:1-22:4	Negative	792.6	6.31 ± 0.05	n.d.	0.0406814	0.0645685	0.168635	0.095697	0.382732	0.1075	1.24235	0.901589	0.551388	0.147685	0.117949	0.299554	0.103187	0.322824		0.0923953	0.0555937	60.1694	0.637111	0.444073	69.7011	0.19824	0.10467	52.7996	6.89549	0.311154	0.0471282	0.0636827	0.013915	0.0961556
	PE 18:1-22:5	Negative	790.5	6.37 ± 0.05	1.16661	0.702038	0.512714	1.2784	0.83671	0.512107	1.21193	1.29054	1.3807	1.60356	0.611993	1.23777	0.839515	1.25349	0.916349		0.899294	0.319159	35.49	1.19977	0.411415	34.2912	0.971823	0.273917	28.1859	1.33412	0.81001	0.232975	0.332597	0.0518223	0.164515
	PE 18:1-22:6	Negative	788.5	6.39 ± 0.05	9.3203	8.87146	10.691	14.3053	10.9866	7.66757	6.47313	8.09292	8.05707	9.16864	8.46038	6.32369	6.9994	8.86365	7.34113		10.8349	2.13521	19.7067	7.89186	0.969663	12.2869	7.59765	1.04806	13.7945	0.728372	0.962719	0.0229746	0.657236	0.00776082	0.241163
	PE 18:2-18:2	Negative	738.5	6.38 ± 0.06	11.0172	9.11109	16.2445	25.1509	10.6847	3.32894	3.33533	6.81686	4.15416	3.77504	2.6094	4.49347	3.4795	3.61635	4.08397		14.4417	6.56115	45.432	4.28207	1.45803	34.0497	3.65654	0.709335	19.3991	0.296507	0.853919	0.00964175	0.41344	0.00386753	0.180689
	PE 18:2-20:4	Negative	762.5	6.39 ± 0.05	1.82122	1.09785	0.863614	3.21397	1.01716	1.17596	1.48945	2.768	1.6418	1.44392	1.98155	2.20261	1.1725	1.19901	1.53472		1.60276	0.973126	60.7156	1.70383	0.618158	36.2806	1.61808	0.462301	28.571	1.06306	0.949673	0.849482	0.810083	0.154709	0.271696
	PE 18:2-22:6	Negative	786.5	6.45 ± 0.05	0.412215	0.758923	0.730556	1.41753	0.567811	0.330894	0.304716	0.061055	0.081151	0.203014	0.269144	0.0703557	0.034188	0.0749608	0.172089		0.777408	0.383926	49.3853	0.196166	0.123961	63.1917	0.124147	0.0958226	77.1846	0.252334	0.632869	0.0122113	0.334102	0.00464556	0.164515
	PE 20:1-20:4	Negative	792.6	6.31 ± 0.02	0.0472223	0.056835	0.0631307	0.287452	0.0337015	0.334139	0.372183	0.316616	0.551128	0.397128	0.212192	0.208618	0.215909	0.128308	0.0431693		0.0976684	0.106671	109.218	0.394239	0.0932017	23.6409	0.161639	0.0755873	46.763	4.0365	0.410003	0.00157869	0.00249769	0.00107431	0.058472
	PE total				412.312	401.254	470.677	683.08	415.44	421.162	467.74	674.71	554.837	547.111	458.382	474.289	405.255	464.706	375.935		476.552	118.553	24.8773	533.112	96.8561	18.1681	435.713	42.8475	9.83387	1.11868	0.817302	0.432675	0.0737758
PE plasmalogen (PEpln)	LPE 17:1 (ISD)	Positive	466.3	7.50 ± 0.05
	PE 16:0p-16:0	Positive	676.5	6.18 ± 0.04	3.07927	3.35412	3.58033	5.11481	2.22856	0.346913	0.726406	1.72987	1.27175	0.386038	1.4899	1.11903	1.19031	1.19745	0.651485		3.47142	1.05177	30.2979	0.892196	0.59724	66.9404	1.12963	0.302825	26.8074	0.257012	0.789809	0.00141164	0.450723	0.000959406	0.189595
	PE 16:0p-16:1	Positive	674.5	6.25 ± 0.03	7.00995	8.14358	7.84183	11.8147	7.46884	10.2872	10.7572	14.9158	18.2461	15.3664	23.7198	15.3822	16.804	14.3832	12.9265		8.45577	1.9249	22.7644	13.9145	3.35407	24.1048	16.6431	4.20163	25.2454	1.64557	0.836052	0.0134688	0.289281	0.0050415	0.153914
	PE 16:0p-18:0	Positive	704.6	6.19 ± 0.03	9.14493	9.80134	7.78399	7.28955	4.56304	3.05739	2.45732	2.32174	1.64474	1.02624	3.84132	3.96685	3.60716	3.25365	3.3521		7.71657	2.03212	26.3345	2.10148	0.783206	37.2692	3.60422	0.305856	8.48605	0.272334	0.583063	0.00042157	0.00396965	0.000359314	0.0663795
	PE 16:0p-18:1	Positive	702.5	6.19 ± 0.04	15.5787	23.115	28.9776	46.5422	20.3814	15.5301	21.7806	33.0439	34.1121	22.8693	28.3466	25.0844	21.2949	21.9265	17.9569		26.919	11.9908	44.5442	25.4672	7.92507	31.1187	22.9219	3.94947	17.2301	0.94607	1.11104	0.826981	0.53835	0.151025	0.214337
	PE 16:0p-18:2	Positive	700.5	6.26 ± 0.02	16.1214	20.8328	24.983	35.716	18.9689	8.16883	6.52317	9.54688	9.27383	8.83648	8.00908	6.40674	7.9909	8.57993	5.9647		23.3244	7.63814	32.7474	8.46984	1.20633	14.2427	7.39027	1.13562	15.3665	0.363132	1.14608	0.00263194	0.183207	0.00152947	0.131018
	PE 16:0p-20:1	Positive	730.6	6.14 ± 0.04	0.243487	0.164235	0.554737	0.380929	0.492623	0.272039	0.388458	0.687901	0.9214	0.939883	0.293446	0.595763	0.798625	0.479744	0.384096		0.367202	0.164004	44.6632	0.641936	0.304163	47.3821	0.510335	0.196419	38.4883	1.74818	1.25787	0.113337	0.439882	0.0283135	0.187787
	PE 16:0p-20:2	Positive	728.6	6.22 ± 0.05	0.0535694	n.d.	0.347058	0.125546	0.298657	0.85791	0.650305	0.804885	0.706806	0.451778	0.935338	0.433521	0.488952	0.159497	0.271874		0.206208	0.139272	67.54	0.694337	0.15804	22.7613	0.457836	0.297135	64.8997	3.36717	1.51656	0.00187367	0.154748	0.00118036	0.120729
	PE 16:0p-20:3	Positive	726.5	6.27 ± 0.03	4.48434	4.15854	4.66151	6.79515	3.13037	9.06875	7.263	10.5571	8.23529	8.37743	7.81941	7.15211	7.57225	8.25413	6.58902		4.64598	1.33977	28.8373	8.70031	1.22164	14.0414	7.47738	0.637242	8.52226	1.87265	1.16355	0.00105273	0.0824549	0.000812449	0.102833
	PE 16:0p-20:4	Positive	724.5	6.27 ± 0.03	76.5307	66.1475	91.4825	113.286	87.9118	98.6584	77.5928	130.67	107.186	93.4254	79.6241	86.0454	84.0692	81.5304	74.8032		87.0717	17.722	20.3534	101.507	19.545	19.255	81.2145	4.33649	5.33956	1.16578	1.24986	0.255989	0.0531868	0.0561207	0.0961556
	PE 16:0p-20:5	Positive	722.5	6.34 ± 0.03	0.968172	0.826771	0.743226	0.737017	1.04578	1.5335	1.23026	2.15412	2.24502	2.28343	2.09045	1.29013	1.81162	1.60766	1.28346		0.864194	0.137835	15.9496	1.88927	0.477734	25.2868	1.61666	0.346486	21.4322	2.18616	1.16862	0.00173293	0.331875	0.00109713	0.164515
	PE 16:0p-22:3	Positive	754.6	6.21 ± 0.07	0.386583	0.166539	0.122987	0.211886	0.127679	0.323571	0.701358	2.81132	1.34758	0.572711	0.58528	0.963126	0.486632	0.679649	0.552643		0.203135	0.108612	53.468	1.15131	1.00207	87.0372	0.653466	0.186563	28.5498	5.66771	1.76185	0.0685643	0.306563	0.0186125	0.156698
	PE 16:0p-22:4	Positive	752.6	6.25 ± 0.03	5.10109	4.74131	6.83071	8.17658	4.73508	6.23568	6.21691	17.1383	11.9741	8.59007	6.78436	7.16073	5.86049	5.48736	5.11183		5.91696	1.53178	25.888	10.031	4.61839	46.041	6.08095	0.866146	14.2436	1.6953	1.64958	0.0953354	0.0969475	0.0245538	0.105088
	PE 16:0p-22:5	Positive	750.5	6.32 ± 0.03	14.2062	14.652	16.1752	15.8504	14.047	17.5986	11.6807	16.6766	15.7496	13.6832	13.0041	11.941	12.7989	12.9412	10.8559		14.9862	0.969888	6.47189	15.0777	2.38992	15.8507	12.3082	0.917842	7.45714	1.00611	1.22501	0.93868	0.0419186	0.167288	0.0961556
	PE 16:0p-22:6	Positive	748.5	6.33 ± 0.03	82.5709	85.1507	88.1786	114.667	90.6877	67.2283	53.0937	66.4976	60.794	61.1267	56.8529	52.4312	50.6811	61.5867	45.0522		92.2511	12.9	13.9836	61.7481	5.67419	9.18926	53.3208	6.2636	11.747	0.669348	1.15805	0.00128842	0.0563291	0.000919309	0.0961556
	PE 16:1p-20:2	Positive	726.5	6.27 ± 0.03	2.23192	2.701	3.46158	4.26647	2.89076	3.86046	3.55353	6.59181	4.90211	4.10807	3.33782	3.26535	2.79205	2.95645	3.17967		3.11035	0.782208	25.1486	4.6032	1.21886	26.4786	3.10627	0.226657	7.29676	1.47996	1.48191	0.050086	0.027078	0.0146709	0.0961556
	PE 16:1p-20:4	Positive	722.5	6.34 ± 0.03	0.360719	0.374275	0.983146	0.325684	0.972534	1.97846	1.16627	1.48882	1.52002	2.00853	1.1301	1.7106	1.05194	1.09577	1.2499		0.603271	0.342413	56.7593	1.63242	0.357684	21.9113	1.24766	0.269035	21.5631	2.70595	1.30838	0.0016501	0.0907979	0.00109713	0.105088
	PE 16:1p-22:2	Positive	754.6	6.22 ± 0.03	0.862765	0.212398	1.39353	0.639912	0.658687	0.607754	0.312839	0.904534	0.602931	0.795802	0.515829	0.149546	0.575668	0.217381	0.453738		0.753457	0.429026	56.941	0.644772	0.225603	34.9895	0.382432	0.188213	49.2148	0.855751	1.68598	0.629614	0.0809414	0.120263	0.102833
	PE 16:1p-22:3	Positive	752.6	6.30 ± 0.04	0.653636	0.10897	0.676964	0.798275	0.638719	0.892243	0.900437	1.76983	1.03801	0.517436	0.411443	0.403818	0.417795	0.621774	0.690942		0.575313	0.268177	46.6141	1.02359	0.459807	44.9209	0.509155	0.136675	26.8434	1.77919	2.01037	0.0964416	0.043309	0.0246462	0.0961556
	PE 16:1p-22:6	Positive	746.5	6.41 ± 0.04	0.736402	0.74924	0.813425	0.37951	1.2784	0.930356	0.638953	1.13971	0.728696	0.724978	1.0964	0.678804	0.272893	0.907287	0.366829		0.791395	0.320977	40.5584	0.832538	0.202329	24.3027	0.664443	0.349161	52.5494	1.05199	1.25299	0.814518	0.378889	0.149564	0.172556
	PE 18:0p-16:0	Positive	704.6	6.09 ± 0.05	0.210151	0.111992	0.416443	0.129849	0.0786959	0.0399643	n.d.	0.0631715	0.0129729	n.d.	0.0491957	0.0567807	n.d.	0.135218	n.d.		0.189426	0.135806	71.6932	0.0387029	0.0251231	64.9127	0.0803982	0.0476268	59.2386	0.204316	0.48139	0.114495	0.250951	0.0285063	0.141905
	PE 18:0p-16:1	Positive	702.5	6.19 ± 0.04	0.364279	0.441031	0.538975	0.859435	0.295295	0.448235	0.400574	0.623259	0.77641	0.708909	0.906235	0.571637	0.907984	0.994791	0.301493		0.499803	0.220519	44.1211	0.591477	0.16276	27.5175	0.736428	0.292122	39.6675	1.18342	0.803171	0.475914	0.360809	0.0938908	0.168934
	PE 18:0p-18:1	Positive	730.6	6.10 ± 0.04	1.58965	1.6802	3.28747	4.59106	2.20689	1.41256	2.13733	2.17474	2.24275	2.24948	2.17881	1.97693	2.10221	2.60666	1.76104		2.67105	1.26817	47.4784	2.04337	0.355752	17.41	2.12513	0.312173	14.6896	0.765006	0.961529	0.317704	0.709379	0.0672564	0.251619
	PE 18:0p-18:2	Positive	728.6	6.20 ± 0.03	3.03775	4.95989	6.26149	9.27582	4.25108	0.609737	0.824084	0.555185	0.933678	0.471762	1.10845	0.714023	1.09363	0.999991	0.855121		5.55721	2.38404	42.8999	0.678889	0.192993	28.4278	0.954242	0.167951	17.6005	0.122164	0.711444	0.00184841	0.0427335	0.0011505	0.0961556
	PE 18:0p-20:3	Positive	754.6	6.19 ± 0.05	0.617258	0.923517	0.446189	2.08484	1.34101	1.52232	0.815288	2.14866	1.51923	1.46886	1.62735	0.827002	1.52698	1.38453	0.529174		1.08256	0.655386	60.5403	1.49487	0.472041	31.5774	1.17901	0.477108	40.4669	1.38086	1.26791	0.286686	0.323384	0.0620776	0.163865
	PE 18:0p-20:4	Positive	752.6	6.22 ± 0.03	18.7011	19.5643	22.3768	35.1975	20.0601	19.8425	16.991	30.1269	23.8359	19.0687	16.5205	16.0839	17.3105	20.7772	13.2939		23.18	6.85444	29.5705	21.973	5.19015	23.6206	16.7972	2.69083	16.0195	0.947931	1.30813	0.761624	0.0830948	0.141019	0.102833
	PE 18:0p-20:5	Positive	750.5	6.28 ± 0.03	0.117569	0.21855	0.43072	n.d.	0.320125	0.475477	0.0456891	0.726005	0.592052	0.0266864	0.100816	0.101519	0.462751	0.3437	0.279009		0.271741	0.134429	49.4695	0.373182	0.32022	85.808	0.257559	0.157243	61.0512	1.3733	1.44892	0.575567	0.489273	0.110584	0.197917
	PE 18:0p-22:4	Positive	780.6	6.20 ± 0.04	1.30671	0.901021	1.96656	2.37087	1.15189	0.994567	1.12874	2.70324	2.54996	1.69448	0.886582	1.44168	0.668293	1.1224	1.07031		1.53941	0.609435	39.5889	1.8142	0.788626	43.4697	1.03785	0.287549	27.7061	1.1785	1.74803	0.554699	0.0724473	0.107188	0.0961984
	PE 18:0p-22:5	Positive	778.6	6.27 ± 0.03	2.3274	2.22596	3.79805	4.40338	2.15922	1.91401	2.40327	4.70756	3.00931	2.02996	2.3033	2.08977	2.53586	1.86134	1.59916		2.9828	1.04443	35.0151	2.81282	1.14205	40.6016	2.07789	0.36632	17.6295	0.943013	1.35369	0.812176	0.20784	0.149555	0.133563
	PE 18:0p-22:6	Positive	776.6	6.29 ± 0.03	13.7149	15.1173	16.9928	24.1845	15.2595	10.3607	8.62605	10.7847	11.7832	7.27785	7.62035	8.57863	7.96032	9.90121	5.71952		17.0538	4.15238	24.3487	9.76649	1.79936	18.4238	7.95601	1.52365	19.1509	0.572686	1.22756	0.00697501	0.124307	0.00310208	0.11457
	PE 18:1p-16:0	Positive	702.5	6.20 ± 0.03	1.55517	0.686766	1.29833	1.18782	0.564437	0.543053	1.13657	2.30055	0.872961	1.28089	1.19408	0.982462	0.561862	0.475104	0.368767		1.05851	0.419289	39.6114	1.2268	0.662705	54.0188	0.716455	0.354232	49.4423	1.159	1.71233	0.644159	0.167331	0.122699	0.123185
	PE 18:1p-18:1	Positive	728.6	6.21 ± 0.03	2.63726	3.37143	4.40243	6.43264	4.10234	3.58393	3.36722	7.61451	7.32048	3.00878	5.24198	3.71562	3.80159	3.67886	3.59904		4.18922	1.42858	34.1012	4.97898	2.28332	45.8592	4.00742	0.693973	17.3172	1.18852	1.24244	0.530439	0.389246	0.103394	0.17324
	PE 18:1p-18:2	Positive	726.5	6.27 ± 0.03	2.6525	2.71431	4.48285	7.98562	4.44801	1.52643	1.67343	2.9255	2.02174	1.90443	1.84205	0.917377	1.10886	1.14897	0.912882		4.45666	2.16478	48.5741	2.01031	0.546932	27.2064	1.18603	0.382255	32.2298	0.451079	1.69499	0.0399411	0.0245911	0.0122225	0.0961556
	PE 18:1p-20:2	Positive	754.6	6.23 ± 0.05	0.0768715	0.116234	0.168365	0.4578	0.107722	0.517206	0.0362896	1.06309	0.675865	0.740162	0.363975	0.143315	0.349041	0.605351	0.0853476		0.185399	0.155795	84.0326	0.606522	0.375587	61.9247	0.309406	0.206107	66.6138	3.27145	1.96028	0.0492382	0.159562	0.0144711	0.122043
	PE 18:1p-20:3	Positive	752.6	6.28 ± 0.03	0.743885	0.420798	0.834622	0.855168	0.65116	2.91757	0.979558	3.54306	2.49181	1.96928	1.20771	1.29866	1.03664	1.34053	0.94776		0.701127	0.176394	25.1586	2.38026	0.972642	40.8629	1.16626	0.16894	14.4857	3.3949	2.04093	0.00524934	0.025068	0.00251648	0.0961556
	PE 18:1p-20:4	Positive	750.5	6.28 ± 0.03	15.2405	11.2286	16.2857	21.5091	20.3722	27.6922	19.0995	44.5545	31.1202	27.2196	19.6578	22.5192	20.5229	17.9756	18.8351		16.9272	4.14103	24.4637	29.9372	9.28639	31.0195	19.9021	1.74242	8.75493	1.76858	1.50422	0.0211158	0.0449013	0.00730171	0.0961556
	PE 18:1p-20:5	Positive	748.5	6.35 ± 0.03	0.0393861	0.140871	0.214459	n.d.	0.0271308	0.515016	0.173759	0.584543	0.796605	0.19964	0.39075	0.2494	0.161018	0.427268	0.0935303		0.105462	0.088762	84.1649	0.453913	0.265225	58.4308	0.264393	0.143701	54.3511	4.30404	1.71681	0.0416923	0.197682	0.0125997	0.133563
	PE 18:1p-22:4	Positive	778.6	6.27 ± 0.03	0.756865	0.237117	0.785773	1.43333	0.364787	1.96324	1.13514	4.4189	2.97438	1.26717	1.71751	1.64346	0.435396	0.714943	0.931458		0.715573	0.467379	65.3153	2.35177	1.3664	58.1009	1.08855	0.568855	52.2579	3.28655	2.16045	0.0350654	0.0927553	0.010954	0.105088
	PE 18:1p-22:5	Positive	776.6	6.34 ± 0.02	1.83636	1.61527	1.62208	1.65131	2.3945	2.9327	2.23048	5.41618	3.68641	2.66948	2.241	1.87496	1.27853	2.24306	1.55876		1.8239	0.33158	18.1797	3.38705	1.2516	36.9525	1.83926	0.423914	23.0481	1.85703	1.84153	0.0270931	0.0306941	0.008874	0.0961556
	PE 18:1p-22:6	Positive	774.5	6.35 ± 0.03	15.7409	14.0181	14.1933	18.4669	16.8276	15.3024	11.5706	19.8504	13.2719	11.927	11.7848	10.9163	11.5478	11.8273	9.35967		15.8493	1.86524	11.7686	14.3845	3.38799	23.5532	11.0872	1.032	9.30802	0.907574	1.29739	0.421633	0.0709212	0.0859664	0.0961556
	PE 18:2p-18:1	Positive	726.5	6.27 ± 0.03	0.469999	0.311584	0.964053	1.75062	0.534235	n.d.	0.0246862	0.371442	0.242878	0.0341106	0.159394	0.0299071	n.d.	n.d.	0.0079627		0.806098	0.580622	72.0287	0.168279	0.16878	100.298	0.0657547	0.0818332	124.452	0.208758	2.5592	0.07379	0.383582	0.0197811	0.172556
	PE 18:2p-20:2	Positive	752.6	6.32 ± 0.03	0.276401	0.465858	0.473527	0.750486	0.46419	0.345105	0.425341	0.55504	0.455388	0.574714	0.398462	0.758884	0.635411	0.330142	0.491508		0.486092	0.1695	34.87	0.471118	0.0948648	20.1361	0.522881	0.174623	33.3963	0.969194	0.901003	0.867417	0.576312	0.156681	0.222636
	PE 18:2p-20:4	Positive	748.5	6.36 ± 0.03	2.07592	1.71008	2.1742	3.94151	2.54223	1.03048	0.524177	1.72512	1.35629	1.04965	0.429446	0.59849	0.669313	0.6	0.574174		2.48879	0.864447	34.7337	1.13714	0.443987	39.0441	0.574285	0.0883969	15.3925	0.456906	1.9801	0.0144438	0.0239183	0.00531785	0.0961556
	PEpln total				326.413	328.581	394.007	522.638	363.051	343.926	283.383	470.987	397.043	334.931	319.818	304.27	297.242	309.36	254.872		386.938	80.7832	20.8775	366.054	71.1757	19.444	297.113	25.0055	8.41617	0.946027	1.23204	0.675941	0.075271
Phosphatidylglycerol (PG)	PG 17:0-17:0 (ISD)	Negative	749.5	8.71 ± 0.04
	PG 16:0-18:1	Negative	747.5	8.80 ± 0.04	0.525601	0.41413	0.548686	0.729673	0.390171	0.811096	0.929454	1.71691	0.898266	1.11488	0.806671	0.703745	0.59485	0.752253	0.460927		0.521652	0.13497	25.8735	1.09412	0.365334	33.3906	0.663689	0.137607	20.7337	2.09742	0.606595	0.0110758	0.0389877	0.0043403	0.0961556
	PG 16:1-18:1	Negative	745.5	8.65 ± 0.04	0.0176852	0.014389	0.0227944	0.025515	0.0128671	0.156072	0.375935	0.905447	0.544984	0.455024	0.294297	0.302048	0.00780501	0.330968	0.247624		0.0186501	0.00540446	28.9782	0.487492	0.274468	56.3019	0.236548	0.131326	55.5177	26.1388	0.485235	0.00509779	0.102385	0.00251121	0.105088
	PG 18:1-18:2	Negative	771.5	8.65 ± 0.03	0.509747	0.280274	0.450114	1.01473	0.228269	0.209409	0.499191	2.03607	0.593974	0.856617	0.312173	0.301615	0.0108412	0.307494	0.288948		0.496627	0.312086	62.8412	0.839052	0.708021	84.3835	0.244214	0.130749	53.5388	1.6895	0.29106	0.351364	0.101886	0.0731411	0.105088
	PG total				1.05303	0.708792	1.02159	1.76992	0.631308	1.17658	1.80458	4.65843	2.03722	2.42652	1.41314	1.30741	0.613496	1.39071	0.997499		1.03693	0.449991	43.3965	2.42067	1.3306	54.9682	1.14445	0.340185	29.7247	2.33446	0.472784	0.0587359	0.0713537
Phosphatidylinositol (PI)	PS 17:0-17:0 (ISD)	Negative	762.5	11.91 ± 0.10
	PI 16:0-20:4	Negative	857.5	11.76 ± 0.13	5.74661	4.95744	4.59856	6.55832	5.39329	2.49559	4.19339	6.027	4.60357	5.86271	4.50832	3.01095	3.4065	4.20097	1.96308		5.45084	0.756162	13.8724	4.63645	1.43335	30.9148	3.41796	1.0105	29.5645	0.850594	0.737194	0.293729	0.158884	0.0629779	0.122043
	PI 16:1-18:1	Negative	833.5	11.74 ± 0.14	0.242423	0.441374	1.15119	2.05832	0.955978	1.74921	1.65671	2.76095	3.09614	2.06416	3.55573	1.59834	1.81706	2.65374	2.1326		0.969857	0.711738	73.3859	2.26544	0.635048	28.0321	2.35149	0.781395	33.2297	2.33584	1.03799	0.0161337	0.8532	0.00584818	0.281321
	PI 18:0-20:3	Negative	887.6	11.61 ± 0.14	2.38802	2.00369	2.09906	3.49073	2.51324	6.60325	7.5069	14.4888	8.55396	6.44227	6.49986	6.99394	4.42768	6.38755	5.07931		2.49895	0.591889	23.6856	8.71904	3.33343	38.2316	5.87767	1.07622	18.3103	3.48909	0.674119	0.00339914	0.107264	0.00189923	0.107264
	PI 18:0-20:4	Negative	885.5	11.67 ± 0.12	34.0764	31.9207	30.5915	50.0689	33.2835	24.3982	22.3508	33.2563	26.0948	28.7006	20.9471	19.8146	16.6927	27.4628	17.8414		35.9882	7.98288	22.1819	26.9601	4.21988	15.6523	20.5517	4.20418	20.4566	0.749138	0.762301	0.0557993	0.0427997	0.0160571	0.0961556
	PI 18:1-18:1	Negative	861.5	11.65 ± 0.12	1.66375	1.44551	2.59512	2.85372	1.95073	8.86855	8.46641	16.8123	13.4857	9.73229	13.9337	10.6801	6.47189	8.38731	9.96055		2.10177	0.602945	28.6876	11.473	3.5851	31.248	9.88671	2.78039	28.1225	5.45877	0.861734	0.000422161	0.45682	0.000359314	0.190599
	PI 18:1-18:2	Negative	859.5	11.72 ± 0.14	8.08694	5.85269	7.62332	9.24143	5.58553	3.8826	3.002	7.1694	4.50691	3.04005	4.01698	3.23226	2.51811	3.19156	4.05551		7.27798	1.5431	21.2023	4.32019	1.71178	39.6227	3.40288	0.644135	18.9291	0.593598	0.78767	0.0208357	0.29461	0.00723896	0.15464
	PI 18:1-20:3	Negative	885.5	11.67 ± 0.14	1.21635	1.19648	0.857295	2.01766	1.03472	5.07584	5.0769	11.4077	6.97529	5.39205	6.87191	5.75883	4.68159	6.16022	5.94121		1.2645	0.445201	35.2076	6.78556	2.70115	39.8073	5.88275	0.793247	13.4843	5.36619	0.866952	0.00197684	0.493725	0.00123098	0.197917
	PI 18:1-20:4	Negative	883.5	11.74 ± 0.13	8.0298	7.76781	8.06863	16.6711	9.17201	10.715	12.909	17.8039	14.5797	15.953	11.4308	11.2497	9.19263	12.4101	10.6947		9.94187	3.80021	38.2243	14.3921	2.73096	18.9754	10.9956	1.18278	10.7569	1.44763	0.763999	0.0661595	0.0340693	0.0181091	0.0961556
	PI total				61.4503	55.5857	57.5847	92.9602	59.889	63.7882	65.1621	109.726	81.896	77.1872	71.7644	62.3387	49.2082	70.8542	57.6684		65.494	15.5152	23.6896	79.552	18.555	23.3243	62.3668	9.42837	15.1176	1.21465	0.783975	0.229917	0.102052
Phosphatidylserine (PS)	PS 17:0-17:0 (ISD)	Negative	762.5	11.91 ± 0.05
	PS 16:0-20:4	Negative	782.5	12.08 ± 0.06	0.991514	0.759414	0.174622	0.603159	0.451628	0.44381	2.7913	3.82647	3.54585	2.68136	2.44813	2.37527	1.62533	1.42258	2.15782		0.596067	0.308865	51.8171	2.65776	1.3299	50.0385	2.00583	0.458308	22.8489	4.45882	0.754706	0.00969016	0.330355	0.00388427	0.164515
	PS 18:0-18:1	Negative	788.5	11.88 ± 0.07	2.28192	1.1919	2.83214	3.57041	2.05492	3.84402	3.79066	9.00158	6.08825	5.81947	3.60297	4.08711	2.41412	3.38281	2.85612		2.38626	0.887157	37.1778	5.7088	2.13045	37.3188	3.26862	0.650977	19.9159	2.39236	0.572559	0.0122523	0.0399772	0.00464556	0.0961556
	PS 18:0-18:2	Negative	786.5	11.95 ± 0.07	7.47378	7.21474	13.2941	20.7761	9.58033	2.07548	3.26892	5.45349	4.72158	3.82067	2.69311	3.26039	2.00176	2.61106	2.81066		11.6678	5.64319	48.3655	3.86803	1.30544	33.7494	2.6754	0.452426	16.9106	0.331513	0.691669	0.0167859	0.0896912	0.00603648	0.105088
	PS 18:0-20:3	Negative	812.5	11.93 ± 0.08	2.32334	2.36274	2.63328	5.04167	2.18908	4.45641	4.76348	7.61401	5.25218	6.02579	4.73589	4.70535	3.78323	4.06608	4.52565		2.91002	1.2025	41.3226	5.62237	1.26131	22.4337	4.36324	0.420416	9.6354	1.93207	0.776049	0.00831602	0.0670672	0.00348984	0.0961556
	PS 18:0-20:4	Negative	810.5	11.96 ± 0.05	21.052	15.6624	17.7524	32.1772	21.2559	31.5253	36.5833	38.4357	33.4909	34.75	26.0206	26.4478	26.2239	24.3349	26.4408		21.58	6.37088	29.5222	34.957	2.67934	7.66466	25.8936	0.889015	3.43334	1.61988	0.740725	0.00251894	9.43565e-05	0.00149714	0.0110497
	PS 18:0-22:5	Negative	836.5	11.97 ± 0.08	3.09266	4.0401	4.65523	7.76075	3.62799	2.92678	3.04881	4.55439	3.96819	3.1483	3.00433	2.79059	2.55663	3.7475	2.03461		4.63535	1.83831	39.6585	3.5293	0.704004	19.9474	2.82673	0.628705	22.2414	0.761388	0.800934	0.24442	0.1346	0.0537948	0.119121
	PS 18:0-22:6	Negative	834.5	12.02 ± 0.06	39.0517	47.0189	49.4595	77.015	42.4562	26.4107	22.7479	25.6978	25.1367	24.2844	22.4217	23.5926	21.5702	31.7265	22.0839		51.0003	15.0894	29.5869	24.8555	1.41203	5.68095	24.279	4.22913	17.4189	0.48736	0.976804	0.00482608	0.779822	0.0024172	0.263815
	PS 18:1-20:4	Negative	808.5	12.04 ± 0.07	1.06657	0.442119	0.695421	2.03509	2.00257	5.87798	8.13223	11.154	9.6245	9.43313	6.36293	6.85205	6.33966	4.85211	7.4808		1.24835	0.737664	59.0909	8.84437	1.97461	22.3262	6.37751	0.970946	15.2245	7.08483	0.721081	4.14584e-05	0.0365508	0	0.0961556
	PS 18:1-22:5	Negative	834.5	12.07 ± 0.06	0.0814128	0.213175	0.298885	0.531541	0.126268	0.27523	0.178421	0.621753	0.779171	0.229879	0.440856	0.320799	0.274332	0.286258	0.870081		0.250257	0.178004	71.1287	0.416891	0.266985	64.042	0.438465	0.250125	57.0455	1.66585	1.05175	0.27904	0.898348	0.0606078	0.288092
	PS 18:1-22:6	Negative	832.5	12.12 ± 0.05	3.38284	4.16011	4.89406	7.48981	4.57734	5.95972	7.59036	9.41464	8.65855	6.96328	8.23252	9.19927	6.08925	8.60965	6.49218		4.90083	1.55406	31.7102	7.71731	1.36388	17.673	7.72457	1.36099	17.619	1.57469	1.00094	0.0159211	0.99348	0.00580726	0.310104
	PS total				80.7977	83.0657	96.6896	157.001	88.3222	83.7954	92.8954	115.774	101.266	97.1562	79.9629	83.6312	72.8784	85.0394	77.7526		101.175	31.8002	31.4308	98.1774	11.7788	11.9975	79.8529	4.85393	6.07859	0.97037	0.813353	0.848233	0.0123074
Sphingomyelin (SM)	SM d18:1-17:0 (ISD)	Positive	717.6	5.79 ± 0.03
	SM d18:1-12:0	Positive	647.5	5.85 ± 0.03	0.0023687	n.d.	0.00160666	0.00429624	n.d.	0.0129609	0.0198594	0.0124307	0.0157793	0.00707114	0.0198739	0.00702591	0.0113647	0.0182985	0.00298597		0.0027572	0.00138624	50.2772	0.0136203	0.0046992	34.5014	0.0119098	0.00721157	60.5515	4.93991	0.874415	0.00901893	0.66856	0.00369295	0.24228
	SM d18:1-14:0	Positive	675.5	5.83 ± 0.03	0.332385	0.346687	0.314231	0.298717	0.350732	0.997246	1.02845	1.33475	1.34871	1.27875	1.13124	0.975574	1.23627	1.12056	1.1068		0.328551	0.0219701	6.68697	1.19758	0.171014	14.2799	1.11409	0.0928774	8.33662	3.64504	0.930284	3.45306e-06	0.365493	0	0.169769
	SM d18:1-14:1	Positive	673.5	5.86 ± 0.03	0.0192026	n.d.	0.0113913	0.0166693	0.0282783	0.0696718	0.0805315	0.117717	0.0694334	0.0738347	0.0872758	0.0739696	0.0798573	0.068354	0.0439253		0.0188854	0.00705691	37.3671	0.0822377	0.0203357	24.728	0.0706764	0.0165203	23.3746	4.35457	0.859416	0.000609529	0.35269	0.000492393	0.167994
	SM d18:1-16:0	Positive	703.6	5.80 ± 0.03	34.1786	39.6586	34.2078	42.5908	43.5442	27.6288	33.1102	49.6235	35.1102	39.497	31.4379	34.4998	29.205	33.7341	30.3498		38.836	4.47366	11.5194	36.9939	8.24788	22.2952	31.8453	2.23538	7.01951	0.952569	0.860825	0.672295	0.214819	0.127322	0.133563
	SM d18:1-16:1	Positive	701.6	5.84 ± 0.03	2.1031	1.3257	1.84692	2.605	2.22064	2.00322	2.29543	3.29455	2.34497	2.40559	1.66929	2.01427	1.8247	2.04461	1.82394		2.02027	0.474708	23.4972	2.46875	0.486831	19.7197	1.87536	0.154609	8.24426	1.22199	0.75964	0.178494	0.0317334	0.0415108	0.0961556
	SM d18:1-18:0	Positive	731.6	5.77 ± 0.03	8.86615	10.7065	9.51614	13.6055	9.92506	8.79537	8.78053	12.0349	9.71908	10.0882	8.32246	8.38524	8.27412	8.16952	8.27475		10.5239	1.84741	17.5545	9.88361	1.33209	13.4778	8.28522	0.0790708	0.954359	0.939163	0.838278	0.54715	0.0279962	0.106047	0.0961556
	SM d18:1-18:1	Positive	729.6	5.81 ± 0.03	1.63743	1.0656	1.48989	2.36546	1.61479	2.5308	2.71419	3.2244	3.05071	2.71708	2.24708	2.43156	2.33801	2.52196	2.39539		1.63463	0.468844	28.6819	2.84743	0.282147	9.90883	2.3868	0.102769	4.30573	1.74194	0.838228	0.00111245	0.00895279	0.000812449	0.0748531
	SM d18:1-18:2	Positive	727.6	5.83 ± 0.03	0.22583	0.177397	0.186975	0.34726	0.231189	0.203987	0.307817	0.324305	0.321785	0.269919	0.229645	0.278003	0.253865	0.243137	0.277927		0.23373	0.067671	28.9526	0.285563	0.0505165	17.6901	0.256515	0.0213787	8.33428	1.22176	0.898281	0.207161	0.270366	0.0466889	0.147853
	SM d18:1-18:3	Positive	725.6	5.86 ± 0.03	0.0449501	0.0110578	0.0468949	0.0761215	0.0680107	0.0155097	0.0159685	0.0164235	0.0182244	0.01824	0.00909317	0.00380122	0.0084654	0.0136735	0.0141339		0.049407	0.0252814	51.1697	0.0168732	0.00128198	7.59774	0.00983343	0.00424402	43.1591	0.341515	0.582783	0.0207068	0.00750251	0.00723896	0.0731821
	SM d18:1-18:4	Positive	723.5	5.96 ± 0.06	n.d.	0.00536219	0.00574993	0.0145382	0.011825	0.00413346	0.00776247	0.00270353	0.00103004	0.00233915	0.00426657	0.00217722	0.00240584	0.00590319	0.00557836		0.00936883	0.00454258	48.4861	0.00359373	0.00257918	71.7689	0.00406624	0.00173395	42.6426	0.383584	1.13148	0.0460238	0.742637	0.013836	0.255669
	SM d18:1-20:0	Positive	759.6	5.75 ± 0.03	6.34279	8.73429	6.54125	9.75102	6.98731	5.30128	5.99875	6.58355	7.17884	6.49887	6.23927	5.68868	5.83588	5.33057	5.59823		7.67133	1.49708	19.5152	6.31226	0.70352	11.1453	5.73853	0.33497	5.83721	0.822837	0.909109	0.103489	0.138289	0.0262594	0.119642
	SM d18:1-20:1	Positive	757.6	5.78 ± 0.03	1.97317	1.42568	1.7054	2.65329	2.17283	2.06627	2.08436	2.19175	2.28618	1.88906	1.65553	1.92317	1.70951	1.70022	1.90191		1.98608	0.467183	23.5229	2.10353	0.149079	7.08709	1.77807	0.124665	7.01129	1.05914	0.84528	0.606838	0.00566625	0.116242	0.0702486
	SM d18:1-20:2	Positive	755.6	5.82 ± 0.03	0.0277804	0.0334312	0.0274093	0.0559574	0.0236368	0.0469261	0.0510581	0.0670727	0.0679128	0.0594548	0.0495025	0.0454625	0.0445305	0.0619339	0.0435301		0.033643	0.012955	38.5074	0.0584849	0.00938536	16.0475	0.0489919	0.00758204	15.4761	1.7384	0.837685	0.00841407	0.116564	0.00348984	0.110191
	SM d18:1-22:0	Positive	787.7	5.73 ± 0.03	14.0686	22.2777	16.9485	28.9204	15.1416	6.13962	8.86235	9.65157	11.033	10.2092	9.83961	8.97213	8.12785	9.70673	7.717		19.4714	6.15347	31.6027	9.17913	1.87483	20.4249	8.87266	0.939527	10.589	0.471417	0.966612	0.0072129	0.752218	0.00316958	0.258208
	SM d18:1-22:1	Positive	785.7	5.76 ± 0.03	5.08118	3.65552	5.09558	7.65845	4.9979	3.178	3.73411	3.84519	4.18919	3.65534	3.34202	3.81175	3.14892	3.51151	3.34667		5.29773	1.45323	27.4312	3.72037	0.365361	9.82057	3.43218	0.248012	7.22609	0.702257	0.922537	0.0464042	0.182597	0.0138935	0.131018
	SM d18:1-22:2	Positive	783.6	5.80 ± 0.03	0.14692	0.171847	0.202278	0.262963	0.220816	0.15447	0.155803	0.236614	0.17545	0.206819	0.133844	0.161815	0.160855	0.173864	0.146027		0.200965	0.0447444	22.2648	0.185831	0.0353991	19.049	0.155281	0.0155265	9.99901	0.924695	0.835602	0.569483	0.115165	0.109729	0.110191
	SM total				75.0504	89.5953	78.1479	111.226	87.5388	59.1482	69.2472	92.5614	76.9304	78.8768	66.4179	69.2744	62.2616	68.425	63.0486		88.3118	14.1994	16.0787	75.3528	12.3583	16.4006	65.8855	3.13838	4.76338	0.853259	0.87436	0.162281	0.135438
Ceramide (Cer)	Cer d18:1-17:0 (ISD)	Positive	552.5	4.46 ± 0.01
	Cer d18:1-12:0	Positive	482.5	4.44 ± 0.01	0.00154659	0.00178404	0.00185059	0.00538162	0.00551195	0.00149975	0.00112902	0.00322968	0.00541404	0.00289767	0.00403869	0.00128682	0.00322535	0.00087923	0.00249912		0.00321496	0.00204102	63.4852	0.00283403	0.00169591	59.8409	0.00238584	0.00131598	55.158	0.881515	0.841855	0.756449	0.653047	0.140448	0.241163
	Cer d18:1-14:0	Positive	510.5	4.45 ± 0.01	0.00275497	0.00302971	0.00310693	0.0015084	0.00123637	0.0179708	0.0209973	0.0326385	0.0164419	0.020247	0.0237379	0.0181739	0.0165848	0.00997026	0.0154117		0.00232728	0.000886685	38.0997	0.0216591	0.00639926	29.5454	0.0167757	0.00496584	29.6014	9.30663	0.774535	0.000154113	0.214553	0.000201434	0.133563
	Cer d18:1-16:0	Positive	538.5	4.45 ± 0.01	0.226211	0.29087	0.255046	0.327041	0.293378	0.233917	0.320641	0.552497	0.334697	0.434458	0.316874	0.280039	0.247443	0.280287	0.159969		0.278509	0.0387776	13.9233	0.375242	0.121987	32.509	0.256922	0.0595072	23.1615	1.34732	0.684685	0.129532	0.0870898	0.031417	0.105088
	Cer d18:1-16:1	Positive	536.5	4.46 ± 0.01	0.106564	0.102568	0.0909761	0.11931	0.120018	0.112561	0.10705	0.137363	0.104261	0.11766	0.0893542	0.107531	0.116175	0.125365	0.107321		0.107887	0.0121825	11.2919	0.115779	0.013121	11.3328	0.109149	0.0133241	12.2073	1.07315	0.942739	0.353198	0.450795	0.0731411	0.189595
	Cer d18:1-18:0	Positive	566.6	4.46 ± 0.01	0.0377294	0.0446688	0.0542565	0.0577119	0.0445258	0.0713345	0.037754	0.098993	0.0500745	0.0574111	0.0419644	0.0460744	0.040908	0.0534926	0.0290769		0.0477785	0.00809122	16.9349	0.0631134	0.0234551	37.1634	0.0423033	0.00889412	21.0247	1.32096	0.670274	0.204326	0.100697	0.0463497	0.105088
	Cer d18:1-18:1	Positive	564.5	4.47 ± 0.01	0.00338202	0.00944735	0.00397176	0.0102492	0.00781313	0.0153581	0.022495	0.0490285	0.032323	0.0304957	0.0269586	0.0251499	0.0205187	0.0252074	0.00986455		0.00697268	0.00314102	45.0475	0.02994	0.0126335	42.1959	0.0215398	0.00694986	32.2652	4.2939	0.719433	0.00426573	0.228926	0.00225066	0.1336
	Cer d18:1-18:2	Positive	562.5	4.46 ± 0.01	0.013539	0.0255064	0.0184237	0.0220348	0.0208635	0.0210524	0.0220103	0.0247848	0.0164615	0.0207442	0.0150278	0.0207457	0.0136147	0.0202011	0.00945538		0.0200735	0.00445559	22.1964	0.0210106	0.00300046	14.2807	0.0158089	0.00472904	29.9137	1.04669	0.752425	0.706637	0.0714684	0.132683	0.0961556
	Cer d18:1-20:0	Positive	594.6	4.46 ± 0.01	0.0290939	0.0329454	0.030891	0.0431773	0.0371049	0.0411465	0.0414031	0.0620818	0.0392224	0.0392208	0.0426807	0.0333406	0.0335326	0.0335049	0.0177766		0.0346425	0.00562688	16.2427	0.0446149	0.00981851	22.0072	0.0321671	0.0089813	27.9208	1.28787	0.720994	0.0842815	0.0698276	0.0222368	0.0961556
	Cer d18:1-20:1	Positive	592.6	4.48 ± 0.01	n.d.	0.00176776	0.000452275	0.0013774	0.000197131	0.00194576	0.00371405	0.00242158	0.00171734	0.00266261	0.00188402	0.00364228	0.00242668	0.000255052	n.d.		0.000948642	0.000745192	78.5536	0.00249227	0.000778771	31.2475	0.00205201	0.00140554	68.4958	2.62719	0.82335	0.0196704	0.5669	0.00692868	0.22119
	Cer d18:1-20:2	Positive	590.6	4.47 ± 0.01	0.0102641	0.0120421	0.0157193	0.0164322	0.012208	0.0252058	0.0169467	0.0192256	0.010321	0.0204999	0.01442	0.0131261	0.0104255	0.0144707	0.00838405		0.0133331	0.00262913	19.7187	0.0184398	0.00544939	29.5524	0.0121653	0.00267613	21.9981	1.383	0.65973	0.0958292	0.0496108	0.0245873	0.0961556
	Cer d18:1-20:4	Positive	586.5	4.46 ± 0.01	0.000438357	0.00287937	0.000636331	0.00317841	0.000787642	0.000983039	0.00103536	0.00171092	0.000547631	0.0010606	0.00110039	0.00101669	0.00269692	n.d.	0.000345568		0.00158402	0.00132899	83.8999	0.00106751	0.000416074	38.9761	0.00128989	0.000996999	77.2932	0.673924	1.20832	0.430955	0.661135	0.0873473	0.241431
	Cer d18:1-22:0	Positive	622.6	4.47 ± 0.01	0.073868	0.116707	0.0787269	0.111369	0.0632717	0.0405137	0.061331	0.0787224	0.0539588	0.0718632	0.0568643	0.0550361	0.0539921	0.0506303	0.0267037		0.0887885	0.0237922	26.7965	0.0612778	0.015009	24.4934	0.0486453	0.0124735	25.6418	0.690155	0.793849	0.0602226	0.185807	0.0169563	0.131018
	Cer d18:1-22:1	Positive	620.6	4.48 ± 0.01	0.0101848	0.00516286	0.00763086	0.0112432	0.00860165	0.0051822	0.0101264	0.0173691	0.0165635	0.00771432	0.0126321	0.0076219	0.00797203	0.00936267	0.00339607		0.00856468	0.00235824	27.5345	0.0113911	0.00538887	47.3076	0.00819696	0.0033339	40.6724	1.33001	0.719592	0.313963	0.292357	0.0668129	0.15464
	Cer d18:1-22:2	Positive	618.6	4.47 ± 0.01	0.116884	0.206113	0.139028	0.22112	0.0929629	0.104992	0.151447	0.168723	0.154543	0.150179	0.159169	0.131577	0.100393	0.140761	0.0793652		0.155222	0.0559925	36.0726	0.145977	0.0240733	16.4912	0.122253	0.0320527	26.2183	0.940441	0.837483	0.743212	0.22229	0.138772	0.133563
	Cer d18:1-22:3	Positive	616.6	4.49 ± 0.01	0.00364039	0.01282	0.00695874	0.0121904	0.00199137	0.0226531	0.02835	0.0376444	0.0246497	0.0246833	0.0274349	0.0250725	0.0184359	0.0240851	0.015968		0.00752018	0.00489476	65.0883	0.0275961	0.00598194	21.6768	0.0221993	0.00480144	21.6288	3.66961	0.804436	0.00040153	0.154309	0.000359314	0.120729
	Cer d18:1-22:4	Positive	614.6	4.47 ± 0.01	0.000126765	0.000326908	0.00126185	0.00202755	0.000289743	n.d.	0.00329478	0.00147796	0.000402726	0.00186257	0.00152341	0.0016823	0.00024366	0.000764604	0.000523179		0.000806562	0.000815073	101.055	0.00175951	0.00119552	67.9462	0.000947431	0.000628589	66.3467	2.1815	0.538463	0.196857	0.227678	0.0449778	0.1336
	Cer d18:1-22:5	Positive	612.5	4.47 ± 0.02	n.d.	0.00105727	0.0017855	0.00410942	0.00168576	0.003065	0.00430276	0.00702385	0.00631832	0.00725172	0.00375483	0.00348895	0.00157998	0.00551882	0.00160524		0.00215949	0.00133933	62.0207	0.00559233	0.00182895	32.7046	0.00318957	0.00165344	51.839	2.58965	0.570347	0.0167077	0.0609454	0.00603316	0.0961556
	Cer d18:1-22:6	Positive	610.5	4.46 ± 0.01	0.00191455	0.00291743	0.00564577	0.00284828	0.00439818	0.0073342	0.00439106	0.00249523	0.0041257	0.00521106	0.00329304	0.00816099	0.00374563	0.002885	0.00479489		0.00354484	0.00147299	41.553	0.00471145	0.00176677	37.4994	0.00457591	0.00212691	46.4807	1.3291	0.971232	0.289607	0.915417	0.062502	0.292764
	Cer total				0.638142	0.872613	0.716368	0.972309	0.716845	0.726715	0.858418	1.29743	0.872044	1.01612	0.842713	0.782766	0.693914	0.797642	0.492459		0.783256	0.13571	17.3263	0.954146	0.217552	22.8007	0.721899	0.139161	19.2771	1.21818	0.756592	0.174483	0.079168
Cholesterol ester (CE)	CE 17:0 (ISD)	Positive	656.6	1.17 ± 0.03
	CE 16:0	Positive	642.6	1.13 ± 0.03	1351.4	2859.4	2383.1	1958.44	1409.39	3191.73	5489.8	5294.42	1203.91	6670.97	6219.07	7031.62	7277.18	7220.59	2237.7		1992.34	643.479	32.2976	4370.17	2168.84	49.6282	5997.23	2144.07	35.751	2.19348	1.37231	0.0466616	0.267061	0.013915	0.147853
	CE 16:1	Positive	640.6	1.14 ± 0.03	516.044	1140.1	876.243	621.198	800.698	2209.48	3630.8	4093.17	892.029	4234.56	4407.95	3740.63	4469.86	4865.82	1607.67		790.857	241.695	30.5612	3012.01	1430.46	47.4918	3818.39	1300.23	34.0519	3.80854	1.26772	0.00904052	0.378232	0.00369295	0.172556
	CE 18:1	Positive	668.6	1.16 ± 0.03	1633.62	2239.43	2035.67	1938.41	1686.39	4006.2	5777.45	6579.32	2050.5	6322.85	6325.7	6903.98	6545.12	6656.56	3087.02		1906.7	250.729	13.1499	4947.26	1905.38	38.5139	5903.67	1588.28	26.9033	2.59467	1.19332	0.00764482	0.413701	0.00328049	0.180689
	CE 18:2	Positive	666.6	1.18 ± 0.03	2384.58	5654.06	4537	4724.5	3215.01	975.698	1765.34	2500.23	929.846	2100.75	1586.88	2036.46	1657.22	1600.45	997.048		4103.03	1296.33	31.5945	1654.37	691.479	41.7971	1575.61	372.331	23.6309	0.403208	0.952392	0.0058152	0.828182	0.00267739	0.276184
	CE 22:0	Positive	726.7	1.04 ± 0.03	3037.81	4937.64	4046.38	2872.96	3146.71	2706.82	3011.21	4172.11	400.767	3251.84	2401.95	3387.96	4983.97	3365.6	1971.45		3608.3	871.537	24.1537	2708.55	1401.31	51.7364	3222.18	1160.72	36.0226	0.750644	1.18963	0.257505	0.545519	0.0561207	0.216455
	CE total				8923.45	16830.6	13878.4	12115.5	10258.2	13089.9	19674.6	22639.2	5477.05	22581	20941.5	23100.7	24933.3	23709	9900.88		12401.2	3105.27	25.04	16692.4	7377.26	44.1954	20517.1	6108.41	29.7723	1.34602	1.22913	0.264915	0.397962
Monoacylglycerol (MAG)	MAG 17:0 (ISD)	Positive	345.3	4.01 ± 0.01
	MAG 14:0	Positive	303.3	4.00 ± 0.01	0.110893	0.155096	0.159995	0.146917	0.146131	0.157438	0.163244	0.161026	0.176392	0.193455	0.189498	0.140182	0.12744	0.179578	0.182148		0.143807	0.0192865	13.4114	0.170311	0.0147861	8.68183	0.163769	0.0279546	17.0695	1.18431	0.961589	0.0406463	0.656004	0.0123233	0.241163
	MAG 16:0	Positive	331.3	3.99 ± 0.01	1.36474	2.80238	0.88598	1.43585	1.65385	1.62319	1.78848	1.38247	1.52561	1.80447	1.23926	1.14099	1.17566	1.09642	1.52119		1.62856	0.713558	43.8152	1.62484	0.178629	10.9936	1.23471	0.168439	13.642	0.997717	0.759892	0.99126	0.00747474	0.175252	0.0731821
	MAG 16:1	Positive	329.3	4.05 ± 0.02	0.0205949	0.15721	0.0314418	0.024995	0.134202	0.160398	0.0785908	0.100494	0.0879699	0.128771	0.048846	0.0914768	0.0542325	0.0686189	0.0842287		0.0736886	0.0663559	90.0491	0.111245	0.033342	29.9718	0.0694806	0.0184416	26.5421	1.50966	0.624574	0.290882	0.0398764	0.0625794	0.0961556
	MAG 18:0	Positive	359.3	4.02 ± 0.01	8.84863	11.1271	2.39257	4.75825	2.16948	5.14155	8.51755	2.33587	3.14647	2.46945	3.14292	2.33994	3.51131	2.08856	5.80385		5.85921	3.98533	68.0182	4.32218	2.59965	60.1468	3.37731	1.47462	43.6625	0.737673	0.781392	0.490681	0.499693	0.096504	0.199625
	MAG 18:1	Positive	357.3	4.07 ± 0.01	0.172426	1.00068	0.14742	0.185666	0.949568	1.15025	0.668417	1.07038	0.727993	1.58337	0.821621	0.509539	0.461117	0.827189	0.555105		0.491152	0.442387	90.0713	1.04008	0.368696	35.4488	0.634914	0.176155	27.7448	2.11763	0.610447	0.0656496	0.0574333	0.0180192	0.0961556
	MAG total				10.5173	15.2425	3.6174	6.55168	5.05323	8.23283	11.2163	5.05024	5.66444	6.1795	5.44214	4.22213	5.32976	4.26036	8.14652		8.19641	4.706	57.4153	7.26866	2.5097	34.5278	5.48018	1.59719	29.1449	0.886809	0.753947	0.707447	0.215715
Diacylglycerol (DAG)	DAG 12:0-12:0 (ISD)	Positive	474.4	3.09 ± 0.04
	DAG 12:0-14:0	Positive	502.4	3.12 ± 0.05	0.0111106	n.d.	n.d.	0.0231497	0.0139199	0.795006	0.752038	0.58292	0.884292	0.86215	0.887038	0.49689	0.967104	0.789337	0.620942		0.0160601	0.00629842	39.2178	0.775281	0.119751	15.4462	0.752262	0.192455	25.5835	48.2738	0.970309	4.09473e-05	0.826056	0	0.276184
	DAG 12:0-16:0	Positive	530.5	3.13 ± 0.05	0.0753149	0.16492	0.0821437	0.189826	0.0999845	2.68088	2.16463	3.01314	3.32498	3.97633	2.57105	2.46344	3.11916	3.24558	1.32731		0.122438	0.0517067	42.2309	3.03199	0.680726	22.4514	2.54531	0.760028	29.86	24.7635	0.839484	1.21455e-05	0.317282	0	0.161472
	DAG 12:0-16:1	Positive	528.5	3.15 ± 0.05	0.156982	0.174299	0.0536476	0.204758	0.288306	5.93293	3.56071	5.31116	4.65433	5.69644	4.46928	4.59279	6.00335	3.81741	3.46397		0.175599	0.0848139	48.2999	5.03112	0.95373	18.9566	4.46936	0.975219	21.8201	28.6512	0.888343	3.29702e-06	0.384043	0	0.172556
	DAG 12:0-18:1	Positive	556.5	3.16 ± 0.05	0.390943	0.759631	0.454774	0.57001	0.651769	17.0192	15.7556	19.8875	13.6224	18.7145	12.2716	12.749	14.6157	13.9032	10.0934		0.565426	0.148223	26.2144	16.9998	2.46141	14.479	12.7266	1.73885	13.6632	30.0656	0.748628	4.05254e-07	0.0131812	0	0.0961556
	DAG 12:0-18:2	Positive	554.5	3.19 ± 0.05	1.00337	2.15862	1.46483	2.13068	1.37565	5.23043	3.73195	6.48987	5.0029	5.76514	4.02149	3.74712	4.78025	4.38329	3.12956		1.62663	0.503662	30.9635	5.24406	1.02083	19.4664	4.01234	0.627896	15.6491	3.22388	0.765122	0.000101398	0.0506226	0.00011662	0.0961556
	DAG 12:0-18:3	Positive	552.5	3.22 ± 0.06	0.105694	0.0812672	0.00883247	0.0117198	n.d.	0.227474	0.256048	0.102788	0.167218	0.181184	0.211402	0.140396	0.176483	0.138119	0.068723		0.0518784	0.0490765	94.5991	0.186942	0.0589969	31.5589	0.147025	0.0530723	36.0975	3.60347	0.786472	0.00803749	0.293292	0.00338716	0.15464
	DAG 12:0-20:1	Positive	584.5	3.19 ± 0.05	0.0305107	n.d.	0.00710814	n.d.	0.0062793	0.148247	0.207122	0.352674	0.325639	0.217141	0.280851	0.00763946	0.153365	0.195206	0.228962		0.0146327	0.013757	94.0152	0.250164	0.0859289	34.349	0.173205	0.103665	59.8514	17.0962	0.692363	0.00382001	0.237066	0.00207047	0.136025
	DAG 12:0-22:1	Positive	612.6	3.20 ± 0.05	0.138994	0.213554	0.0902627	0.0184722	0.0549604	0.319725	0.404185	0.803105	0.310881	0.522157	0.199149	0.261564	0.285369	0.194245	0.258088		0.103249	0.0760468	73.654	0.472011	0.203649	43.145	0.239683	0.0406581	16.9633	4.57159	0.507792	0.00528787	0.0368507	0.00251648	0.0961556
	DAG 12:0-22:2	Positive	610.5	3.23 ± 0.05	0.375122	0.547469	0.56427	0.39963	0.335712	0.114723	0.022231	0.228652	0.0813242	0.182821	0.192287	0.141878	0.0824689	0.182181	0.074977		0.444441	0.104414	23.4932	0.12595	0.081635	64.8153	0.134758	0.0545829	40.5042	0.28339	1.06993	0.000666979	0.846044	0.000553943	0.280472
	DAG 14:1-16:0	Positive	556.5	3.17 ± 0.05	0.691771	1.09741	0.661886	0.545352	0.556256	15.1037	9.40357	14.1205	10.1161	10.8542	12.1957	8.83225	10.4792	8.98202	8.02107		0.710536	0.225545	31.7429	11.9196	2.53477	21.2655	9.70205	1.6525	17.0325	16.7755	0.813957	9.50621e-06	0.139898	0	0.119642
	DAG 14:1-16:1	Positive	554.5	3.19 ± 0.05	0.613405	0.615625	0.241186	0.282999	0.603269	12.4429	7.42771	13.3365	8.75899	11.0429	12.7792	8.54739	10.57	7.11505	8.64782		0.471297	0.191605	40.6548	10.6018	2.47657	23.36	9.53189	2.19173	22.9937	22.495	0.899083	1.68175e-05	0.490043	0	0.197917
	DAG 14:1-18:0	Positive	584.5	3.21 ± 0.10	0.0114402	0.0228253	0.0172519	0.0776022	0.0504121	0.754894	0.487646	1.43485	0.789687	1.16987	1.07926	0.531574	0.48227	0.611461	0.556445		0.0359063	0.0276887	77.1137	0.927389	0.373631	40.2885	0.652203	0.243228	37.2933	25.828	0.703268	0.000710474	0.204859	0.000553943	0.133563
	DAG 14:1-18:1	Positive	582.5	3.20 ± 0.05	1.0591	1.12444	0.994071	0.921813	1.23531	18.8429	14.1977	27.2009	18.0584	21.9874	16.1864	12.7816	16.3298	12.303	13.2622		1.06695	0.120508	11.2947	20.0575	4.86215	24.2411	14.1726	1.93444	13.6491	18.7989	0.7066	2.31515e-05	0.0361064	0	0.0961556
	DAG 14:1-18:2	Positive	580.5	3.23 ± 0.05	1.92913	2.42243	2.0744	1.84159	2.41944	4.9202	3.01231	6.62076	4.29749	5.01127	4.29736	3.00417	3.67326	2.96096	3.20286		2.1374	0.271863	12.7194	4.77241	1.30564	27.3581	3.42772	0.562223	16.4022	2.23281	0.718238	0.00223241	0.0673299	0.00132946	0.0961556
	DAG 14:1-18:3	Positive	578.5	3.26 ± 0.05	0.0713711	0.175761	0.0961549	0.0494753	0.172877	0.284944	0.13698	0.414451	0.168086	0.2785	0.248114	0.131891	0.257787	0.224048	0.149008		0.113128	0.0582587	51.498	0.256592	0.109936	42.8446	0.20217	0.0579829	28.6803	2.26816	0.787902	0.0326995	0.356204	0.0103508	0.167994
	DAG 14:1-20:1	Positive	610.5	3.23 ± 0.05	0.0734287	0.0259343	0.0076136	0.0962927	n.d.	0.305745	0.217419	0.363046	0.190557	0.222109	0.28983	0.195504	0.14535	0.253384	0.0913821		0.0508173	0.0410894	80.857	0.259775	0.0720799	27.747	0.19509	0.0800054	41.0095	5.11194	0.750996	0.00135935	0.216076	0.000959406	0.133563
	DAG 14:1-20:2	Positive	608.5	3.25 ± 0.05	0.152647	0.192995	0.0956754	0.097107	0.266276	0.220988	0.111915	0.309539	0.155043	0.18403	0.167909	0.152648	0.119	0.156708	0.116523		0.16094	0.0716346	44.5101	0.196303	0.0748431	38.1264	0.142558	0.023332	16.3667	1.21973	0.726213	0.467221	0.163824	0.0929827	0.123051
	DAG 14:1-22:2	Positive	636.6	3.26 ± 0.05	0.454164	0.726698	0.653553	0.607746	0.608852	0.189629	0.246639	0.364369	0.15251	0.551832	0.257487	0.20694	0.126905	0.232105	0.305635		0.610203	0.0997576	16.3483	0.300996	0.161508	53.658	0.225814	0.0662444	29.3358	0.493272	0.750225	0.00656814	0.363739	0.00298451	0.169627
	DAG 16:0-20:1	Positive	640.6	3.23 ± 0.05	0.271387	0.496046	0.356005	0.40634	0.278106	0.43379	0.66992	0.925792	0.468215	1.00712	0.868937	0.397548	0.646111	0.398124	0.475312		0.361577	0.0938326	25.951	0.700967	0.26019	37.1187	0.557206	0.201609	36.1821	1.93864	0.794911	0.0253021	0.357366	0.00836701	0.167994
	DAG 16:0-20:2	Positive	638.6	3.24 ± 0.05	0.229165	0.358503	0.23242	0.226579	0.0847635	0.348904	0.542166	0.989759	0.497866	0.697373	0.382787	0.426915	0.459656	0.527277	0.238777		0.226286	0.0968968	42.8205	0.615214	0.243445	39.5708	0.407082	0.107844	26.4919	2.71874	0.661693	0.0105544	0.118614	0.00419414	0.110191
	DAG 16:0-20:3	Positive	636.6	3.25 ± 0.05	0.931578	1.53824	1.46001	1.49816	1.1576	2.15196	2.54773	5.48168	2.58069	4.4287	2.65014	1.6323	2.49219	2.46932	1.48954		1.31712	0.262761	19.9497	3.43815	1.44392	41.9969	2.1467	0.541609	25.2299	2.61036	0.624376	0.0120284	0.0980206	0.00463766	0.105088
	DAG 16:0-20:4	Positive	634.5	3.26 ± 0.05	4.03494	4.2177	4.37704	4.48895	3.42716	5.81579	6.0395	9.29211	6.11684	8.71809	5.85556	4.37108	6.60593	5.31933	4.67962		4.10916	0.417856	10.1689	7.19646	1.66714	23.1661	5.3663	0.900037	16.772	1.75132	0.745686	0.00385925	0.0627856	0.00210768	0.0961556
	DAG 16:0-22:5	Positive	660.6	3.32 ± 0.05	1.351	1.46846	1.35852	1.11879	1.01902	0.768855	0.345173	0.578569	0.503005	0.576161	0.528191	0.434393	0.681902	0.705328	0.651324		1.26316	0.186687	14.7794	0.554353	0.152861	27.5746	0.600228	0.115128	19.1808	0.438863	1.08275	0.000175008	0.606509	0.000201434	0.230498
	DAG 16:0-22:6	Positive	658.5	3.32 ± 0.06	8.41455	8.14223	7.20573	7.32754	5.68469	4.32141	2.51888	3.51876	2.32684	4.24991	4.10741	2.37781	2.84166	3.67325	3.13994		7.35495	1.06716	14.5095	3.38716	0.937105	27.6664	3.22801	0.680338	21.0761	0.460528	0.953014	0.000246476	0.766459	0.000201434	0.260623
	DAG 16:1-16:1	Positive	582.5	3.20 ± 0.05	15.6824	16.1299	11.5265	8.83476	15.6767	73.2334	60.6885	117.121	77.4618	85.2603	93.0793	58.043	85.3631	61.9808	71.1333		13.57	3.24235	23.8934	82.753	21.1714	25.5839	73.9199	15.0034	20.2969	6.09821	0.893259	9.04245e-05	0.468392	0.00011662	0.193733
	DAG 16:1-18:0	Positive	612.6	3.22 ± 0.05	2.63988	2.89092	3.16587	2.63012	2.68301	11.8922	9.1722	17.2596	11.2622	14.0399	10.9324	9.14922	10.9034	8.19631	8.31423		2.80196	0.229287	8.18309	12.7252	3.07195	24.1407	9.49912	1.3463	14.1729	4.54154	0.74648	9.21722e-05	0.063697	0.00011662	0.0961556
	DAG 16:1-18:1	Positive	610.5	3.22 ± 0.05	61.8833	84.9055	69.1424	64.3498	69.5478	267.433	256.007	456.339	284.406	335.411	285.762	212.536	255.162	196.607	264.499		69.9658	8.95703	12.802	319.919	82.0838	25.6577	242.913	37.1449	15.2914	4.57251	0.759295	0.000142277	0.0923651	0.00011662	0.105088
	DAG 16:1-18:2	Positive	608.5	3.25 ± 0.05	119.958	160.199	128.169	133.441	132.51	73.3682	63.4138	121.257	79.5698	92.5568	71.1216	55.3802	68.408	52.8445	58.8895		134.855	15.1363	11.2241	86.0332	22.3445	25.972	61.3288	8.05191	13.1291	0.637967	0.71285	0.0037098	0.0484765	0.00203265	0.0961556
	DAG 16:1-18:3	Positive	606.5	3.27 ± 0.05	7.69672	9.19969	8.0357	5.94236	7.28992	3.52047	2.91315	4.99286	3.87449	4.89054	3.85804	2.47122	2.86854	3.19821	2.98987		7.63288	1.18287	15.497	4.0383	0.894209	22.1432	3.07718	0.510569	16.5921	0.529067	0.761997	0.00063041	0.0703293	0.000492393	0.0961556
	DAG 16:1-20:1	Positive	638.6	3.24 ± 0.05	0.285134	0.563518	0.431962	0.158579	0.378214	1.93178	0.915157	2.42331	1.75738	2.10914	1.63081	1.44434	1.59809	1.53602	0.962055		0.363481	0.152516	41.9598	1.82735	0.566232	30.9865	1.43426	0.273361	19.0593	5.02737	0.784885	0.00052112	0.199672	0.000420716	0.133563
	DAG 16:1-20:2	Positive	636.6	3.26 ± 0.05	0.594372	1.23712	1.01189	1.5813	0.926273	0.796572	0.705089	2.37929	1.11312	1.54282	1.32306	0.764135	0.633712	0.659874	0.852683		1.07019	0.367293	34.3202	1.30738	0.682977	52.2403	0.846692	0.280195	33.0929	1.22163	0.647627	0.513347	0.200406	0.100355	0.133563
	DAG 16:1-20:3	Positive	634.5	3.27 ± 0.05	0.952578	1.01193	1.0799	0.81796	0.788189	1.21732	1.97882	7.02838	2.27267	4.75053	2.51698	1.11678	1.02976	1.93741	1.19806		0.930111	0.124856	13.4237	3.44954	2.39956	69.5616	1.5598	0.645532	41.3856	3.70874	0.452175	0.0470762	0.12745	0.013915	0.11655
	DAG 16:1-20:4	Positive	632.5	3.28 ± 0.05	0.879428	0.796349	0.652046	0.568655	0.701018	1.39144	1.76928	3.22052	1.50852	2.54384	1.9332	0.780905	1.00055	1.62171	1.45969		0.719499	0.121582	16.8981	2.08672	0.776685	37.2204	1.35921	0.466783	34.3422	2.90024	0.651362	0.00461668	0.110356	0.00235213	0.108549
	DAG 16:1-22:5	Positive	658.5	3.33 ± 0.06	0.848215	0.70632	0.837686	0.65116	0.545061	0.524395	0.304077	0.554911	0.410019	0.481384	0.506937	0.314081	0.435367	0.512346	0.384969		0.717688	0.12825	17.8699	0.454957	0.100368	22.061	0.43074	0.0839509	19.4899	0.63392	0.94677	0.00690765	0.68986	0.00307829	0.247149
	DAG 16:1-22:6	Positive	656.5	3.35 ± 0.06	1.22973	1.28766	1.19597	0.979249	1.32208	1.06312	0.617795	1.0068	0.638143	0.833275	1.14551	0.546737	0.724662	0.924655	0.916042		1.20294	0.134328	11.1667	0.831827	0.204596	24.596	0.851521	0.226343	26.5811	0.691496	1.02367	0.00949307	0.88881	0.00385058	0.286604
	DAG 18:0-18:0	Positive	642.6	3.22 ± 0.05	0.23006	0.376563	0.360378	0.491385	0.270328	0.759595	0.818243	0.968829	0.696306	0.819858	0.672917	0.491328	0.570296	0.468364	0.587811		0.345743	0.101791	29.4413	0.812566	0.101027	12.4331	0.558143	0.0817397	14.6449	2.3502	0.686889	8.56501e-05	0.00235576	0.00011662	0.058472
	DAG 18:0-18:1	Positive	640.6	3.23 ± 0.05	8.42533	12.4473	10.5285	14.0037	8.85391	27.7273	27.6078	50.4363	30.3219	35.8269	24.8652	20.7145	22.117	20.2408	20.3386		10.8517	2.36979	21.8379	34.384	9.57192	27.8383	21.6552	1.94529	8.98301	3.16853	0.629804	0.000697307	0.0194701	0.000553943	0.0961556
	DAG 18:0-18:2	Positive	638.6	3.25 ± 0.05	17.9123	27.0805	32.1438	34.7356	17.6982	9.16628	7.64176	15.4523	10.0799	12.2573	7.20412	6.29542	7.38578	6.45434	6.06732		25.9141	7.89808	30.478	10.9195	3.03556	27.7994	6.6814	0.580306	8.6854	0.421374	0.611877	0.00416189	0.0154327	0.0022335	0.0961556
	DAG 18:0-18:3	Positive	636.6	3.26 ± 0.05	1.63699	2.32342	2.74768	2.51294	1.46433	0.646317	0.499243	1.14927	0.576005	0.930383	0.471425	0.333882	0.398831	0.5175	0.369268		2.13707	0.559354	26.1739	0.760243	0.271722	35.7415	0.418181	0.0751206	17.9637	0.355741	0.550063	0.00111981	0.0265289	0.000812449	0.0961556
	DAG 18:0-20:3	Positive	664.6	3.26 ± 0.05	0.229235	0.18186	0.342909	0.358659	0.311472	0.616536	0.717391	1.77946	0.726619	1.30041	0.713902	0.737633	0.747109	0.808364	0.811607		0.284827	0.0762027	26.754	1.02808	0.498875	48.5248	0.763723	0.0439448	5.75403	3.6095	0.742862	0.010969	0.271766	0.00432665	0.147853
	DAG 18:0-20:4	Positive	662.6	3.27 ± 0.05	2.87385	3.62694	3.58816	4.77942	3.87171	3.47636	2.41062	4.28899	3.3295	4.25988	2.52458	2.65749	2.74812	3.44573	2.93119		3.74802	0.686199	18.3083	3.55307	0.774953	21.8108	2.86142	0.358529	12.5297	0.947987	0.805338	0.684744	0.107684	0.128935	0.107264
	DAG 18:0-22:6	Positive	686.6	3.34 ± 0.06	0.278093	0.195497	0.378924	0.258315	0.18177	0.119018	0.058477	0.183599	0.045707	0.234268	0.142372	0.123209	0.0185389	0.070835	0.2118		0.25852	0.0786489	30.4228	0.128214	0.0807314	62.9661	0.113351	0.0731924	64.5715	0.495954	0.884076	0.0323544	0.76816	0.0103049	0.260623
	DAG 18:1-18:1	Positive	638.6	3.24 ± 0.05	86.7772	128.982	102.282	112.344	99.2603	275.81	273.47	559.902	349.121	420.065	277.85	233.387	276.237	221.556	233.618		105.929	15.789	14.9052	375.674	119.409	31.7853	248.529	26.489	10.6583	3.54647	0.661557	0.00104277	0.0485835	0.000772943	0.0961556
	DAG 18:1-18:2	Positive	636.6	3.26 ± 0.05	226.258	317.245	316.262	360.611	240.911	111.395	106.097	211.291	134.852	169.372	98.1834	82.1528	88.9023	92.2781	96.7713		292.257	56.7125	19.405	146.601	43.9356	29.9695	91.6576	6.46248	7.05068	0.501617	0.625217	0.0018993	0.0244268	0.00118036	0.0961556
	DAG 18:1-18:3	Positive	634.5	3.29 ± 0.05	19.6082	25.8935	25.8113	25.4597	20.7757	6.51051	5.36181	11.037	5.66183	8.214	4.74083	3.45414	3.34725	4.79146	4.54437		23.5097	3.06101	13.0202	7.35704	2.3371	31.7668	4.17561	0.714393	17.1087	0.312937	0.567567	1.3676e-05	0.0195608	0	0.0961556
	DAG 18:1-20:1	Positive	666.6	3.26 ± 0.05	1.27797	2.30726	1.66214	2.90832	1.63714	3.54328	5.24266	8.13277	6.51116	7.24705	5.3937	4.26876	3.46739	3.95195	3.46094		1.95856	0.647691	33.0697	6.13538	1.79461	29.2502	4.10855	0.795658	19.3659	3.13259	0.669648	0.00120101	0.0497912	0.000857717	0.0961556
	DAG 18:1-20:2	Positive	664.6	3.27 ± 0.05	0.653545	0.515471	0.523198	0.881527	0.727631	1.36119	2.08623	7.38482	2.3718	4.26264	1.54138	1.35888	1.2045	2.23902	2.10946		0.660274	0.152719	23.1297	3.49334	2.42483	69.4132	1.69065	0.459567	27.1829	5.29073	0.483964	0.0312588	0.141053	0.0100512	0.119642
	DAG 18:1-20:3	Positive	662.6	3.28 ± 0.05	1.27151	1.26836	0.932877	1.89782	1.10543	4.12537	6.17071	26.189	7.14943	14.4893	5.38659	2.77709	2.66199	5.50503	4.23366		1.2952	0.364596	28.1498	11.6248	9.03243	77.6999	4.11287	1.36606	33.2142	8.97527	0.353803	0.0339041	0.103245	0.0106294	0.105088
	DAG 18:1-20:4	Positive	660.6	3.30 ± 0.05	3.00343	2.0654	1.78896	2.39746	2.50246	3.47651	4.73904	9.65316	4.46576	8.21727	4.54254	2.56407	3.00039	4.12242	3.27107		2.35154	0.460496	19.5827	6.11035	2.66987	43.6943	3.5001	0.814292	23.2648	2.59844	0.572815	0.0146157	0.0699052	0.00536192	0.0961556
	DAG 18:1-20:5	Positive	658.5	3.33 ± 0.06	0.164047	0.0461285	0.114467	0.071068	0.114291	0.216444	0.278058	0.752378	0.165507	0.58272	0.0955588	0.0673827	0.130689	0.208446	0.0828847		0.102	0.0453728	44.483	0.399021	0.255491	64.0293	0.116992	0.0562034	48.0402	3.91196	0.293198	0.0336733	0.0424621	0.0106168	0.0961556
	DAG 18:1-22:1	Positive	694.6	3.27 ± 0.03	0.0161957	n.d.	n.d.	0.0312409	0.0250284	0.0474212	0.0853036	0.134057	0.0599092	0.051385	0.0196306	0.0691415	n.d.	0.0923058	0.0325654		0.024155	0.0075605	31.2999	0.0756152	0.03584	47.3978	0.0534108	0.0333462	62.4334	3.13042	0.70635	0.0546476	0.373112	0.0157801	0.172556
	DAG 18:1-22:4	Positive	688.6	3.33 ± 0.06	0.0267786	0.151138	n.d.	0.00851136	0.035492	0.0642356	0.0723952	0.164432	0.108234	0.158627	0.0819396	0.0423624	0.0181159	0.0971401	0.0190225		0.0554799	0.0647554	116.719	0.113585	0.0468369	41.2352	0.0517161	0.0362703	70.1335	2.04731	0.455309	0.160815	0.0477623	0.0380387	0.0961556
	DAG 18:1-22:5	Positive	686.6	3.35 ± 0.06	0.216158	0.441765	0.08723	0.209071	0.123494	0.233095	0.416252	0.842926	0.29962	0.366636	0.231011	0.199078	0.0379821	0.354104	0.219565		0.215543	0.137982	64.0158	0.431706	0.240035	55.6015	0.208348	0.11291	54.193	2.00287	0.482616	0.118992	0.0964877	0.0291893	0.105088
	DAG 18:1-22:6	Positive	684.6	3.37 ± 0.06	1.17264	1.50938	1.38728	1.13322	1.2607	0.929778	0.788703	1.56838	0.845268	1.42541	1.01588	0.567015	0.609912	0.888692	0.833436		1.29265	0.155538	12.0325	1.11151	0.358948	32.2938	0.782987	0.190103	24.2792	0.85987	0.704437	0.330774	0.108133	0.0693669	0.107264
	DAG 18:2-18:2	Positive	634.5	3.28 ± 0.05	65.6679	96.6362	99.4065	114.567	74.7668	8.01563	5.68488	10.8506	7.93376	9.2282	5.19539	4.19163	3.28965	4.68932	4.32215		90.209	19.7482	21.8916	8.34262	1.89816	22.7526	4.33763	0.703432	16.217	0.092481	0.519936	1.5423e-05	0.00221481	0	0.058472
	DAG 18:2-18:3	Positive	632.5	3.32 ± 0.06	13.065	16.5873	17.2233	16.2373	12.5792	1.02817	0.525168	1.25004	0.843609	1.23137	0.620161	0.435745	0.467561	0.288793	0.364011		15.1384	2.15069	14.2068	0.975671	0.301582	30.9103	0.435254	0.124259	28.5486	0.0644499	0.446108	4.79562e-07	0.00600147	0	0.0702486
	DAG 18:2-18:4	Positive	630.5	3.35 ± 0.07	0.0267518	0.0663968	0.0422907	0.0251497	0.0394871	0.00119057	0.000384081	0.00621651	n.d.	n.d.	n.d.	0.00106798	n.d.	0.000420095	0.00172931		0.0400152	0.0165707	41.4109	0.00259705	0.00316037	121.691	0.00107246	0.000654621	61.0391	0.0649016	0.412954	0.00947659	0.459188	0.00385058	0.190599
	DAG 18:2-20:1	Positive	664.6	3.28 ± 0.05	2.21669	2.9866	3.32857	4.32237	1.8415	0.753372	0.56508	1.40164	1.09649	1.0887	0.677886	0.562821	0.709162	0.851592	0.500313		2.93915	0.973904	33.1356	0.981058	0.326604	33.291	0.660355	0.136371	20.6511	0.33379	0.673105	0.00275226	0.0773188	0.00160452	0.100559
	DAG 18:2-20:2	Positive	662.6	3.30 ± 0.06	0.493797	0.694532	0.838146	0.778635	0.451849	0.202328	0.117744	0.833012	0.200315	0.477023	0.23713	0.133459	0.0591503	0.220882	0.115708		0.651392	0.171451	26.3207	0.366084	0.294235	80.3736	0.153266	0.0746087	48.6792	0.562003	0.418663	0.0978972	0.155583	0.0249338	0.120729
	DAG 18:2-20:3	Positive	660.6	3.31 ± 0.06	1.35814	1.65251	1.37223	1.4531	0.766906	0.468693	0.877206	2.58988	0.564281	1.31762	0.400718	0.204411	0.25475	0.453476	0.31928		1.32058	0.331049	25.0685	1.16353	0.863437	74.2081	0.326527	0.102148	31.2833	0.88108	0.280634	0.714018	0.0635163	0.133695	0.0961556
	DAG total				690.087	950.934	870.958	945.566	744.335	996.44	925.577	1783.55	1115.85	1354.94	1003.62	778.961	932.605	777.394	862.029		840.376	118.358	14.0839	1235.27	347.181	28.1057	870.921	98.3564	11.2934	1.4699	0.705044	0.0426853	0.0539074
Triacylglycerol (TAG)	TAG 51:0 (ISD)	Positive	866.8	1.58 ± 0.08
	TAG 36:0	Positive	656.6	1.01 ± 0.04	10.1624	17.0766	10.5773	11.4169	8.6235	10.0755	13.3979	13.4626	3.05479	15.5765	14.5483	13.785	14.578	17.549	11.6463		11.5713	3.24016	28.0016	11.1135	4.91618	44.2362	14.4213	2.11713	14.6806	0.960431	1.29764	0.866274	0.204374	0.156681	0.133563
	TAG 38:0	Positive	684.6	1.09 ± 0.06	12.6498	18.6076	12.2612	15.3404	10.7376	18.6473	19.0046	18.8958	4.98992	22.43	18.0558	18.4174	19.5635	26.3184	18.414		13.9193	3.10177	22.2839	16.7935	6.77939	40.369	20.1538	3.49265	17.33	1.20649	1.2001	0.413744	0.353347	0.0846151	0.167994
	TAG 38:1	Positive	682.6	1.07 ± 0.06	33.7518	67.03	42.7902	49.8488	33.461	31.6856	42.0402	46.1634	13.0151	49.3344	48.2139	48.2463	45.6979	65.3943	38.0573		45.3763	13.8985	30.6295	36.4478	14.6927	40.3117	49.1219	10.0067	20.371	0.803233	1.34773	0.352482	0.149547	0.0731411	0.120729
	TAG 40:0	Positive	712.6	1.13 ± 0.07	13.854	15.4635	12.7958	16.2152	10.777	30.5183	28.5998	28.1072	10.1863	31.6143	29.0162	29.7038	35.0921	42.226	29.8051		13.8211	2.16494	15.664	25.8052	8.84615	34.2805	33.1686	5.61907	16.9409	1.86708	1.28535	0.0186407	0.154796	0.00661176	0.120729
	TAG 40:1	Positive	710.6	1.16 ± 0.03	15.2959	21.8017	15.9525	17.7263	13.351	46.8047	43.1359	45.5043	16.3024	49.191	46.2277	49.2272	49.8955	63.9767	44.7461		16.8255	3.1917	18.9695	40.1877	13.5306	33.6685	50.8146	7.65626	15.067	2.3885	1.26443	0.00556255	0.164916	0.00262147	0.123051
	TAG 40:2	Positive	708.6	1.18 ± 0.03	79.9451	103.052	84.5182	101.578	71.7871	65.4472	66.9021	77.2733	14.9587	73.8954	63.5836	68.6413	75.579	82.7309	63.0645		88.1759	13.6987	15.5356	59.6953	25.4805	42.6842	70.7199	8.39235	11.867	0.677003	1.18468	0.0588668	0.385011	0.0168037	0.172556
	TAG 42:0	Positive	740.7	1.18 ± 0.04	6.50064	7.44252	4.71862	6.98332	4.63875	54.2973	48.3193	48.55	29.5947	56.393	49.4301	50.5742	58.2245	78.136	53.9484		6.05677	1.30166	21.4909	47.4309	10.5787	22.3035	58.0627	11.7312	20.2044	7.83105	1.22415	2.41643e-05	0.170747	0	0.124138
	TAG 42:1	Positive	738.7	1.17 ± 0.03	6.63409	8.40676	5.7753	6.12488	5.24226	104.583	91.7976	100.395	50.3424	104.382	97.0199	102.253	116.315	138.6	99.3956		6.43666	1.21259	18.8388	90.2999	22.9295	25.3926	110.717	17.2935	15.6196	14.029	1.2261	3.76268e-05	0.150584	0	0.120729
	TAG 42:2	Positive	736.6	1.21 ± 0.03	55.2792	67.9273	53.7979	64.6478	44.4972	89.4237	78.5322	92.506	24.4269	84.5638	78.0567	82.0678	95.4665	97.9493	80.5835		57.2299	9.3162	16.2786	73.8905	28.1511	38.0983	86.8248	9.17736	10.57	1.29112	1.17505	0.244429	0.357284	0.0537948	0.167994
	TAG 42:3	Positive	734.6	1.20 ± 0.04	8.69594	12.5693	10.0347	11.8389	9.00214	11.7535	9.67142	9.97778	3.80858	10.3025	9.47107	10.083	12.0182	11.4452	9.74909		10.4282	1.71491	16.4449	9.10276	3.06526	33.674	10.5533	1.11585	10.5735	0.872898	1.15935	0.423285	0.34919	0.0860491	0.167994
	TAG 42:4	Positive	732.6	1.17 ± 0.06	5.29089	8.07613	7.45166	7.43522	6.26089	5.58777	5.51472	5.63011	1.46819	6.02048	5.76842	5.95364	6.39082	6.06738	5.17547		6.90296	1.11487	16.1506	4.84425	1.89745	39.169	5.87114	0.449971	7.66411	0.701765	1.21198	0.0698269	0.272838	0.0188611	0.147853
	TAG 44:0	Positive	768.7	1.19 ± 0.04	9.96691	13.4631	12.5954	11.6435	10.0636	90.2511	91.0704	83.0766	73.5863	108.678	87.3614	91.5367	103.78	127.367	93.0506		11.5465	1.53924	13.3307	89.3325	12.8958	14.4357	100.619	16.132	16.0327	7.73675	1.12634	9.24768e-07	0.256494	0	0.144342
	TAG 44:1	Positive	766.7	1.19 ± 0.04	10.0584	15.0156	10.8347	11.5622	10.9466	242.291	217.73	219.279	167.054	239.599	213.22	229.967	255.836	293.664	227.346		11.6835	1.93792	16.5868	217.191	30.2098	13.9093	244.007	31.7345	13.0056	18.5895	1.12347	3.51289e-07	0.208331	0	0.133563
	TAG 44:2	Positive	764.7	1.23 ± 0.04	29.3371	37.7644	28.5528	32.9587	27.4785	163.201	134.546	152.472	85.6251	149.587	138.8	145.96	164.136	174.257	149.27		31.2183	4.19853	13.4489	137.086	30.5354	22.2746	154.485	14.4047	9.32439	4.39121	1.12692	5.84974e-05	0.282471	0.00011662	0.150976
	TAG 44:3	Positive	762.7	1.26 ± 0.05	6.2376	8.07237	5.87129	6.21863	6.74017	31.9498	27.2965	32.2254	15.9034	29.165	28.6659	29.0063	33.3808	34.2263	30.259		6.62801	0.864784	13.0474	27.308	6.69404	24.5131	31.1077	2.54908	8.19437	4.12009	1.13914	0.000130859	0.269598	0.00011662	0.147853
	TAG 44:4	Positive	760.6	1.22 ± 0.08	3.28107	4.87428	3.97898	4.83431	4.49918	15.3412	13.8459	15.232	4.35854	15.0167	12.878	14.1445	15.5365	18.0152	13.8462		4.29357	0.670078	15.6066	12.7589	4.73365	37.1009	14.8841	1.99239	13.386	2.97163	1.16657	0.00418089	0.381886	0.0022335	0.172556
	TAG 46:0	Positive	796.7	1.22 ± 0.04	26.7981	35.7695	25.5789	29.1319	21.1025	127.494	140.009	135.732	170.958	157.933	126.868	141.548	153.645	183.876	137.444		27.6762	5.38526	19.4581	146.425	17.6649	12.0641	148.676	21.8878	14.7218	5.29065	1.01537	5.3481e-07	0.86243	0	0.282771
	TAG 46:1	Positive	794.7	1.23 ± 0.04	30.4069	42.9435	26.6361	30.3758	26.4967	418.95	401.991	432.903	460.074	451.839	394.847	437.365	446.516	525.171	433.82		31.3718	6.74574	21.5026	433.151	23.7	5.47152	447.544	47.6861	10.6551	13.807	1.03323	3.51044e-10	0.562347	0	0.220507
	TAG 46:2	Positive	792.7	1.28 ± 0.05	46.2338	58.4137	42.1378	47.0786	41.6469	390.914	337.744	383.409	314.98	373.256	341.569	360.146	383.435	397.564	380.521		47.1022	6.76592	14.3644	360.061	32.4095	9.00111	372.647	21.9163	5.88125	7.64425	1.03496	2.63738e-08	0.49241	0	0.197917
	TAG 46:3	Positive	790.7	1.33 ± 0.04	12.2327	16.0411	12.0414	14.516	15.7041	97.6048	72.034	93.7478	62.4366	83.2067	77.334	81.4345	90.2935	85.0463	90.8414		14.1071	1.88671	13.3742	81.806	14.7041	17.9743	84.9899	5.77984	6.80061	5.79894	1.03892	7.25951e-06	0.66422	0	0.241455
	TAG 46:4	Positive	788.7	1.24 ± 0.13	7.07487	8.56337	7.49884	8.91275	7.65387	39.6606	33.7008	37.2007	12.9706	37.943	29.3163	32.6534	38.555	46.386	36.1023		7.94074	0.768078	9.67262	32.2951	11.0185	34.118	36.6026	6.48967	17.7301	4.06702	1.13338	0.00114875	0.472902	0.000812449	0.194909
	TAG 46:5	Positive	786.7	1.22 ± 0.04	4.16956	4.69981	3.76757	4.78634	3.69107	18.7765	15.9222	16.417	3.74954	17.293	13.3338	15.6278	17.4928	19.3659	17.0294		4.22287	0.509394	12.0627	14.4316	6.0691	42.0541	16.5699	2.24947	13.5756	3.4175	1.14817	0.00563963	0.481188	0.00262147	0.196251
	TAG 48:0	Positive	824.8	1.29 ± 0.05	60.7623	99.7357	60.0594	68.1888	50.3369	164.035	171.636	181.548	288.389	205	170.734	182.868	182.934	229.635	179.899		67.8166	18.9371	27.9239	202.122	50.6298	25.0492	189.214	23.1401	12.2296	2.98041	0.936139	0.000537379	0.618151	0.000420716	0.233406
	TAG 48:1	Positive	822.8	1.30 ± 0.05	135.388	202.778	127.999	132.539	121.015	659.168	653.23	709.265	1046.49	789.981	657.017	712.532	728.112	839.814	724.466		143.944	33.3342	23.1578	771.627	163.126	21.1406	732.388	66.5142	9.08183	5.36062	0.949148	2.99041e-05	0.631845	0	0.23781
	TAG 48:2	Positive	820.7	1.37 ± 0.09	161.004	225.829	147.38	159.722	158.254	798.364	720.137	832.309	960.95	853.891	753.384	808.219	844.864	818.358	858.851		170.438	31.4331	18.4426	833.13	87.6721	10.5232	816.735	40.7847	4.99363	4.88818	0.980321	2.43865e-07	0.714449	0	0.251905
	TAG 48:3	Positive	818.7	1.54 ± 0.09	72.7631	97.5344	68.0511	69.419	82.0001	274.668	221.757	282.586	264.91	263.72	247.763	255.594	292.698	244.546	295.478		77.9535	12.2231	15.68	261.528	23.5269	8.99592	267.216	24.8771	9.30972	3.35492	1.02175	3.01382e-07	0.719944	0	0.251905
	TAG 48:4	Positive	816.7	1.58 ± 0.04	19.7395	23.1421	17.844	19.1486	22.654	37.4411	27.3441	34.9135	25.948	32.642	29.1972	31.8599	36.4965	31.3087	35.37		20.5056	2.29561	11.1951	31.6577	4.9047	15.4929	32.8465	3.01438	9.17719	1.54386	1.03755	0.00174434	0.656585	0.00109713	0.241163
	TAG 48:5	Positive	814.7	1.27 ± 0.05	12.4835	12.6097	10.5451	13.3587	12.3637	49.3343	42.8546	51.6006	10.7213	43.1814	39.3873	44.661	48.627	54.3928	51.5401		12.2721	1.04048	8.47837	39.5385	16.5541	41.8683	47.7216	5.88926	12.3409	3.22181	1.20697	0.00625704	0.32813	0.00286836	0.164515
	TAG 48:6	Positive	812.7	1.32 ± 0.05	9.46875	9.73751	10.0712	9.52136	7.4482	16.3202	16.6967	19.7088	6.5683	16.7906	16.8594	16.4925	18.2731	18.6177	17.7607		9.2494	1.03441	11.1835	15.2169	5.02143	32.999	17.6007	0.906867	5.15246	1.64518	1.15665	0.0314846	0.326744	0.0100668	0.164515
	TAG 48:8	Positive	808.6	1.27 ± 0.05	6.40154	7.84298	7.52918	6.91638	6.23034	51.9183	51.7945	52.2184	70.652	59.1217	52.0041	54.2146	56.0664	65.003	56.9242		6.98408	0.697659	9.98928	57.141	8.16338	14.2864	56.8425	4.93757	8.68641	8.1816	0.994776	7.81464e-07	0.945943	0	0.299198
	TAG 50:0	Positive	852.8	1.52 ± 0.08	78.6083	120.186	83.1939	98.3723	75.5362	134.897	138.391	156.376	232.484	169.361	126.681	143.888	145.223	165.159	142.463		91.1794	18.4368	20.2203	166.302	39.5387	23.7753	144.683	13.6854	9.45889	1.8239	0.87	0.00487458	0.281268	0.00244901	0.150976
	TAG 50:1	Positive	850.8	1.50 ± 0.09	320.634	500.228	335.963	402.376	287.263	705.392	683.587	780.884	1396.98	884.195	605.323	725.091	733.893	849.256	733.358		369.293	84.3299	22.8355	890.209	293.964	33.0219	729.384	86.3352	11.8367	2.41058	0.819341	0.00517165	0.274251	0.00251648	0.147934
	TAG 50:2	Positive	848.8	1.58 ± 0.05	697.595	1004.67	715.856	814.675	676.403	1423.97	1303.3	1554.65	1888.99	1603.19	1224.71	1391.75	1460.59	1456.52	1501.04		781.841	135.371	17.3144	1554.82	220.451	14.1785	1406.92	109.121	7.75603	1.98867	0.904879	0.000155679	0.21568	0.000201434	0.133563
	TAG 50:3	Positive	846.8	1.59 ± 0.05	613.651	789.897	584.467	606.835	624.761	763.598	645.128	826.26	984.565	764.446	661.747	689.039	784.546	667.805	823.922		643.922	82.9193	12.8772	796.8	123.771	15.5335	725.412	73.9864	10.1992	1.23742	0.910407	0.0509003	0.300467	0.0148398	0.155349
	TAG 50:4	Positive	844.7	1.56 ± 0.04	240.285	287.968	222.687	231.977	254.208	195.21	173.024	222.74	160.612	194.615	167.198	179.535	199.662	198.834	205.024		247.425	25.4525	10.287	189.24	23.8184	12.5863	190.051	16.02	8.42932	0.764839	1.00428	0.00576841	0.951217	0.00267739	0.299198
	TAG 50:5	Positive	842.7	1.39 ± 0.09	65.2308	79.0231	64.9232	62.806	68.2003	103.864	96.0717	123.134	30.25	94.395	93.6182	96.236	107.966	112.834	117.339		68.0367	6.43532	9.45859	89.543	35.0545	39.1482	105.599	10.3317	9.7839	1.3161	1.17931	0.214182	0.354683	0.0481032	0.167994
	TAG 50:6	Positive	840.7	1.42 ± 0.09	20.4502	20.0216	17.5741	21.0992	20.3595	35.1118	30.5081	41.6924	9.25442	30.0687	32.9534	30.1968	39.051	35.4005	37.8665		19.9009	1.35799	6.82377	29.3271	12.1575	41.4549	35.0937	3.60566	10.2744	1.47365	1.19663	0.123186	0.338994	0.0301084	0.165333
	TAG 50:8	Positive	836.7	1.38 ± 0.10	14.8681	23.1849	16.3357	20.5522	15.1872	93.6273	91.9912	98.1861	169.573	105.5	86.5708	96.8997	98.7033	112.713	100.14		18.0256	3.67032	20.3617	111.775	32.7313	29.2831	99.0054	9.33182	9.42556	6.20092	0.885753	0.000217161	0.425845	0.000201434	0.185302
	TAG 50:9	Positive	834.7	1.47 ± 0.11	21.4309	31.5184	22.8189	29.4643	22.2338	118.779	104.873	125.198	165.679	119.685	107.634	119.378	125.406	123.901	126.992		25.4933	4.64625	18.2254	126.843	22.9666	18.1063	120.662	7.81742	6.47878	4.97554	0.951273	1.08849e-05	0.58454	0	0.225071
	TAG 52:0	Positive	880.8	1.59 ± 0.17	83.891	122.387	96.0205	131.792	90.3765	83.8291	78.9395	97.3522	68.4907	84.8967	68.764	77.4715	79.0237	88.8432	87.3454		104.893	20.9768	19.9982	82.7016	10.4503	12.6361	80.2896	8.1445	10.1439	0.788436	0.970834	0.0670997	0.694619	0.0182801	0.247886
	TAG 52:1	Positive	878.8	1.60 ± 0.05	174.338	242.424	190.638	257.444	175.861	250.549	247.826	280.426	540.466	286.897	201.862	245.263	247.641	256.292	247.679		208.141	39.042	18.7575	321.233	123.786	38.5346	239.747	21.5911	9.00576	1.54334	0.746335	0.0872234	0.185088	0.0228207	0.131018
	TAG 52:2	Positive	876.8	1.58 ± 0.05	656.112	932.173	681.594	924.341	644.485	1172.6	1092.76	1303.91	1888.99	1310.66	910.466	1146.73	1136.84	1121.47	1163.27		767.741	147.17	19.1692	1353.78	312.95	23.1167	1095.76	104.688	9.55395	1.76333	0.809402	0.00531739	0.118518	0.00251648	0.110191
	TAG 52:3	Positive	874.8	1.60 ± 0.07	1341.25	1904.19	1520.4	1917.86	1408.37	1092.06	971.669	1221.92	1888.99	1117.93	862.542	1014.29	1045.43	906.732	1089.17		1618.41	274.718	16.9745	1258.51	363.521	28.8849	983.634	95.4918	9.70806	0.777622	0.781584	0.115355	0.140615	0.0286231	0.119642
	TAG 52:4	Positive	872.8	1.63 ± 0.08	1149.44	1587.72	1370.01	1578.88	1271.61	350.15	302.694	362.922	566.034	348.689	270.312	313.178	330.509	308.927	343.355		1391.53	191.73	13.7783	386.098	103.153	26.7168	313.256	27.6883	8.83888	0.277462	0.811339	6.67533e-06	0.165764	0	0.123051
	TAG 52:5	Positive	870.8	1.55 ± 0.12	464.963	619.161	546.802	575.463	522.171	160.938	154.498	193.654	110.581	154.621	146.512	155.914	164.15	184.71	176.553		545.712	57.7832	10.5886	154.858	29.5918	19.1089	165.568	15.3739	9.28556	0.283773	1.06916	8.88545e-07	0.493125	0	0.197917
	TAG 52:6	Positive	868.7	1.55 ± 0.07	131.307	154.085	134.855	135.351	137.047	75.0231	71.0336	93.5827	26.1991	72.9808	71.4968	72.6685	79.8912	87.3706	86.5667		138.529	8.94348	6.45603	67.7639	24.9241	36.7808	79.5988	7.46172	9.37417	0.489167	1.17465	0.000332301	0.338848	0.000284885	0.165333
	TAG 52:7	Positive	866.7	1.58 ± 0.08	28.3499	28.3775	22.9038	26.0048	24.8234	24.0137	22.1365	26.2396	21.8749	22.2978	20.9858	23.0556	22.9829	27.1558	24.8237		26.0919	2.35071	9.00936	23.3125	1.83976	7.89171	23.8008	2.31575	9.72974	0.893477	1.02094	0.070895	0.721597	0.0190807	0.251905
	TAG 52:8	Positive	864.7	1.57 ± 0.06	15.7608	20.6954	16.1168	21.6963	15.6847	53.1059	50.8586	54.9591	106.422	58.4564	48.3847	52.4489	49.6569	60.1652	53.7938		17.9908	2.95163	16.4063	64.7605	23.4554	36.2186	52.8899	4.60138	8.69991	3.59965	0.8167	0.00221523	0.299048	0.00132946	0.155349
	TAG 52:9	Positive	862.7	1.58 ± 0.04	29.2275	43.2827	35.6011	41.8689	31.2524	136.978	123.163	135.568	238.622	140.091	104.218	128.795	127.336	129.39	136.772		36.2465	6.23989	17.2151	154.884	47.2515	30.5076	125.302	12.3402	9.84835	4.27308	0.809005	0.000530963	0.212596	0.000420716	0.133563
	TAG 52:10	Positive	860.7	1.58 ± 0.06	38.4368	52.9797	45.6876	52.882	45.1188	73.7073	64.2885	77.5137	115.88	71.8997	60.783	70.7448	69.8642	66.7189	73.2856		47.021	6.10209	12.9774	80.6579	20.2699	25.1307	68.2793	4.80321	7.03465	1.71536	0.84653	0.00747515	0.220581	0.00325849	0.133563
	TAG 54:0	Positive	908.9	1.69 ± 0.17	27.4142	30.6937	26.8838	41.1915	27.6209	42.2	40.8805	48.9263	43.4913	41.9473	29.8919	36.6798	38.8923	39.791	41.5269		30.7608	6.01861	19.5658	43.4891	3.17833	7.30834	37.3564	4.52371	12.1096	1.41378	0.858982	0.00307278	0.038088	0.00174633	0.0961556
	TAG 54:1	Positive	906.8	1.69 ± 0.06	69.2692	84.5919	75.9905	115.605	71.9542	38.8887	35.8949	41.0816	86.5681	39.8717	28.9272	33.8031	35.6477	37.9013	35.5896		83.4822	18.8688	22.6022	48.461	21.3888	44.136	34.3738	3.37397	9.81553	0.580495	0.709308	0.0252309	0.183823	0.00836701	0.131018
	TAG 54:2	Positive	904.8	1.64 ± 0.08	133.504	174.33	157.022	232.376	143.004	148.293	134.989	165.322	496.523	164.866	110.304	141.473	132.553	134.819	144.061		168.047	39.1141	23.2757	221.998	153.983	69.3623	132.642	13.3425	10.059	1.32105	0.59749	0.46943	0.232182	0.0931417	0.134541
	TAG 54:3	Positive	902.8	1.66 ± 0.08	416.821	521.117	453.795	689.664	460.182	518.946	475.413	598.4	1663.66	532.101	353.378	475.329	468.131	438.863	510.49		508.316	108.064	21.2593	757.703	508.359	67.0922	449.238	59.3429	13.2097	1.49061	0.592895	0.314577	0.214686	0.0668129	0.133563
	TAG 54:4	Positive	900.8	1.73 ± 0.18	797.938	998.858	934.153	1337.89	908.56	240.874	202.071	260.06	700.275	242.369	164.307	201.604	208.907	195.286	225.927		995.48	204.692	20.5622	329.13	208.554	63.3654	199.206	22.6229	11.3565	0.330624	0.605252	0.000931146	0.203483	0.000703833	0.133563
	TAG 54:5	Positive	898.8	1.68 ± 0.07	758.258	987.538	965.407	1303.99	869.723	173.918	154.886	193.515	213.185	171.432	135.675	147.642	153.345	187.859	169.904		976.983	204.038	20.8845	181.387	22.4463	12.3748	158.885	20.3513	12.8088	0.185661	0.875942	2.44347e-05	0.135351	0	0.119121
	TAG 54:6	Positive	896.8	1.84 ± 0.23	438.422	575.76	578.885	725.01	483.942	131.41	124.492	150.256	77.1263	138.369	110.808	119.578	122.793	161.404	149.973		560.404	109.998	19.6284	124.331	28.0518	22.5622	132.911	21.6312	16.275	0.221859	1.06901	2.60809e-05	0.602821	0	0.229842
	TAG 54:7	Positive	894.8	1.75 ± 0.15	192.515	238.029	225.256	266.513	196.73	46.2433	43.5024	54.8134	26.4429	46.8861	37.4301	39.676	43.9313	48.5565	50.0996		223.809	30.58	13.6634	43.5776	10.463	24.01	43.9387	5.47297	12.4559	0.194709	1.00829	1.5997e-06	0.947167	0	0.299198
	TAG 54:8	Positive	892.7	1.66 ± 0.10	74.5187	85.3771	78.2666	83.7063	74.0612	27.2216	25.1584	29.3436	35.286	27.49	23.1947	26.6126	26.171	27.8279	27.9451		79.186	5.18786	6.55148	28.8999	3.86597	13.3771	26.3503	1.9226	7.29633	0.364963	0.911777	1.22478e-07	0.223213	0	0.133563
	TAG 54:9	Positive	890.7	1.60 ± 0.06	26.6467	35.3207	30.5497	35.9901	26.8185	53.8254	49.9664	55.3613	117.952	55.0865	39.0418	50.9984	50.7671	53.7567	54.4818		31.0652	4.47737	14.4128	66.4384	28.8776	43.4653	49.8092	6.23866	12.5251	2.13868	0.749705	0.0267947	0.243659	0.0088192	0.139126
	TAG 54:10	Positive	888.7	1.62 ± 0.07	30.0283	42.9644	39.1598	51.3531	35.1128	56.6003	48.6795	57.1441	125.745	55.2342	41.0702	50.0507	51.15	49.5444	56.1421		39.7237	8.08275	20.3474	68.6807	32.079	46.7075	49.5915	5.43519	10.9599	1.72896	0.722059	0.0860195	0.225941	0.0225956	0.1336
	TAG 54:11	Positive	886.7	1.66 ± 0.08	28.7241	39.063	38.8169	45.8833	33.5617	21.3433	20.0073	21.2082	38.8171	19.7878	14.9567	19.7382	17.2335	22.7132	22.8869		37.2098	6.45296	17.3421	24.2327	8.18247	33.7662	19.5057	3.45075	17.691	0.651246	0.804932	0.0237561	0.268063	0.0079902	0.147853
	TAG 54:12	Positive	884.7	1.64 ± 0.09	22.2171	30.7315	28.3501	33.2221	25.3316	24.4468	24.4822	28.5892	17.8138	26.0199	22.9632	23.8826	24.662	30.0299	26.4053		27.9705	4.34198	15.5234	24.2704	3.98357	16.4133	25.5886	2.78631	10.8889	0.867713	1.05431	0.197896	0.561087	0.0450515	0.220507
	TAG 56:0	Positive	936.9	1.62 ± 0.13	10.3746	13.8264	10.9931	14.4215	11.0517	10.7854	10.2599	12.3092	7.05641	11.309	10.0546	9.68074	10.3287	10.9945	9.94411		12.1335	1.84832	15.2332	10.344	1.98766	19.2156	10.2005	0.500994	4.91146	0.852515	0.986131	0.178645	0.87952	0.0415108	0.284392
	TAG 56:1	Positive	934.9	1.56 ± 0.11	6.21494	8.00182	6.66369	10.303	7.94943	6.17621	5.50265	6.58904	8.03792	6.74765	5.20313	5.77957	6.06216	7.55081	7.04711		7.82657	1.59123	20.3311	6.61069	0.931764	14.0948	6.32855	0.955138	15.0925	0.844647	0.957321	0.178597	0.648983	0.0415108	0.241163
	TAG 56:2	Positive	932.9	1.73 ± 0.19	7.2074	10.1126	9.59507	12.5328	8.33765	9.62328	10.1435	9.71789	28.9065	9.74074	7.34268	8.19201	8.43055	9.97214	9.11841		9.55711	2.01078	21.0396	13.6264	8.54418	62.7033	8.61116	0.990823	11.5063	1.42578	0.631948	0.330222	0.228573	0.0693669	0.1336
	TAG 56:3	Positive	930.8	1.77 ± 0.20	17.9377	22.173	21.3669	34.4353	18.9337	17.4127	15.0928	18.2204	72.8031	17.1411	13.9197	17.7042	17.3862	17.4504	16.6975		22.9693	6.6384	28.9012	28.134	24.9974	88.8511	16.6316	1.56118	9.38682	1.22485	0.591156	0.667063	0.334505	0.126698	0.164515
	TAG 56:4	Positive	928.8	1.96 ± 0.19	26.1803	37.5402	33.3249	52.5771	29.6427	15.4882	13.7751	16.22	47.6292	16.5682	9.99323	14.1332	13.4018	15.9146	14.5394		35.8531	10.2599	28.6165	21.9362	14.4032	65.6594	13.5964	2.21202	16.2691	0.611835	0.619819	0.11649	0.236505	0.0286819	0.136025
	TAG 56:5	Positive	926.8	1.93 ± 0.19	38.5325	50.0486	44.4861	67.1858	41.0415	33.4526	32.5331	37.0497	55.212	34.7461	26.5832	30.2387	30.1859	37.8228	35.2963		48.2589	11.4276	23.6797	38.5987	9.44083	24.4589	32.0254	4.48614	14.0081	0.799825	0.829702	0.183148	0.197297	0.0422843	0.133563
	TAG 56:6	Positive	924.8	1.83 ± 0.14	87.3746	105.312	94.2546	133.415	89.0935	100.066	99.718	117.179	75.7352	103.829	74.7333	92.8832	92.0349	114.639	113.834		101.89	18.9622	18.6105	99.3055	14.9685	15.0731	97.6249	16.8075	17.2164	0.974636	0.983077	0.816962	0.87154	0.14961	0.284392
	TAG 56:7	Positive	922.8	1.90 ± 0.20	163.957	194.407	181.723	249.047	160.872	58.9011	49.5457	65.5575	50.6299	55.7594	38.5202	50.3692	54.4977	56.3193	56.3683		190.001	35.7111	18.7952	56.0787	6.52466	11.6348	51.215	7.50433	14.6526	0.295149	0.913269	3.49967e-05	0.305931	0	0.156698
	TAG 56:8	Positive	920.8	2.04 ± 0.27	144.848	174.964	171.705	230.903	152.846	25.4538	19.4287	24.5998	22.7906	23.6911	17.4344	18.5622	19.8663	21.6395	22.6593		175.053	33.6746	19.2368	23.1928	2.32759	10.0358	20.0323	2.14605	10.713	0.13249	0.863731	8.11812e-06	0.0561048	0	0.0961556
	TAG 56:9	Positive	918.8	1.83 ± 0.28	71.0003	88.7436	88.8145	108.908	78.821	19.3639	18.8707	23.7472	33.8343	20.5005	15.9455	19.4277	18.5846	20.3687	18.8908		87.2575	14.2202	16.2968	23.2633	6.20714	26.682	18.6435	1.65342	8.86862	0.266606	0.801409	1.54802e-05	0.146459	0	0.120729
	TAG 56:10	Positive	916.7	1.67 ± 0.09	28.4336	37.8894	36.1072	43.9026	32.1903	20.0014	17.5398	20.3122	39.884	18.4619	13.2718	17.0526	16.1422	16.7309	19.2956		35.7046	5.86004	16.4126	23.2399	9.37291	40.3312	16.4986	2.16354	13.1135	0.650892	0.709928	0.0357285	0.155743	0.0110892	0.120729
	TAG 56:11	Positive	914.7	1.72 ± 0.15	19.9245	24.9877	23.4106	33.9026	20.7433	9.75551	7.85938	9.8376	17.4932	9.87585	6.65865	7.83822	8.38324	6.99783	8.74535		24.5937	5.58651	22.7152	10.9643	3.74773	34.1812	7.72466	0.887845	11.4936	0.445817	0.704528	0.0019235	0.0967773	0.00118036	0.105088
	TAG 56:12	Positive	912.7	1.57 ± 0.22	14.114	19.598	18.1535	21.8595	16.2494	14.7311	14.7916	16.5117	13.765	14.9907	14.1213	14.1561	14.6408	18.073	15.578		17.9949	2.98492	16.5876	14.958	0.989628	6.61603	15.3138	1.65065	10.7788	0.831238	1.02379	0.0628499	0.690177	0.01754	0.247149
	TAG 56:13	Positive	910.7	1.70 ± 0.08	15.0166	20.0682	15.0302	20.1627	13.8133	22.4728	20.1445	27.0213	15.9753	22.7442	19.2747	22.0329	21.7821	25.7032	26.0368		16.8182	3.05042	18.1376	21.6716	4.03704	18.6282	22.9659	2.86445	12.4726	1.28858	1.05972	0.0642921	0.57488	0.0177354	0.222636
	TAG 58:0	Positive	964.9	1.65 ± 0.07	14.6258	19.246	14.78	19.3987	13.1171	8.98937	6.58526	7.96798	5.03702	8.1278	6.83554	7.45304	7.36444	7.9204	7.791		16.2335	2.89409	17.8279	7.34149	1.5499	21.1115	7.47289	0.424213	5.67669	0.452243	1.0179	0.000303742	0.859469	0.000284885	0.282592
	TAG 58:1	Positive	962.9	1.65 ± 0.06	10.701	13.0639	11.7936	16.6441	11.6608	5.24626	4.56733	5.06153	3.49151	4.37021	4.38184	4.97298	4.78462	4.79569	5.27492		12.7727	2.3216	18.1763	4.54737	0.689101	15.1538	4.84201	0.324716	6.70622	0.356023	1.06479	6.33583e-05	0.412287	0.00011662	0.180689
	TAG 58:2	Positive	960.9	1.67 ± 0.06	6.68729	7.37002	7.07559	9.05386	6.47943	4.31103	3.54817	4.14243	4.19491	3.62062	3.53181	3.68269	3.92751	4.08217	4.13135		7.33323	1.02158	13.9308	3.96343	0.352282	8.88831	3.87111	0.257915	6.66257	0.540475	0.976706	0.000115722	0.648964	0.00011662	0.241163
	TAG 58:3	Positive	958.9	1.57 ± 0.44	5.95746	7.40513	5.69057	7.98672	5.4516	3.56063	3.86233	4.37939	5.55616	4.04795	3.67196	3.52856	4.69456	4.2642	3.26521		6.49829	1.12675	17.3392	4.28129	0.772048	18.0331	3.8849	0.582183	14.9858	0.658833	0.907413	0.00669053	0.386122	0.00300926	0.172556
	TAG 58:4	Positive	956.9	1.77 ± 0.17	4.19094	5.12842	4.49027	7.08783	4.72519	2.67292	2.15701	2.96618	3.47565	2.37168	1.77323	2.09537	2.62999	1.99633	2.09777		5.12453	1.14977	22.4367	2.72869	0.517625	18.9697	2.11854	0.314927	14.8653	0.532476	0.776395	0.00280409	0.0544185	0.00160452	0.0961556
	TAG 58:10	Positive	944.8	1.77 ± 0.25	10.5997	15.4676	13.3995	18.6134	10.842	8.89272	7.0207	8.15565	15.2967	8.58388	7.11918	7.6409	7.01997	7.96007	7.96769		13.7844	3.35785	24.3598	9.58994	3.26818	34.0793	7.54156	0.451957	5.99288	0.695709	0.786404	0.0803126	0.202488	0.0213512	0.133563
	TAG 58:11	Positive	942.8	1.71 ± 0.13	15.767	19.2295	16.9899	25.7317	15.9149	6.48062	5.99233	5.57257	9.72679	6.50687	5.17101	5.53884	5.23824	5.7356	5.52493		18.7266	4.1535	22.1797	6.85584	1.65056	24.0752	5.44172	0.233132	4.28416	0.366102	0.793736	0.000346241	0.0944149	0.000284885	0.105088
	TAG 58:12	Positive	940.7	1.62 ± 0.19	14.5374	19.9174	16.1428	24.4378	15.2465	12.0215	11.2755	13.0769	11.7847	11.96	9.17767	11.2531	12.2213	11.487	11.9416		18.0563	4.12693	22.8559	12.0237	0.657681	5.46985	11.2161	1.2007	10.7051	0.665901	0.932833	0.0120955	0.223647	0.00464556	0.133563
	TAG 58:13	Positive	938.7	1.55 ± 0.07	17.6409	24.779	20.5032	23.9168	18.9382	18.2411	17.6461	20.5609	13.0118	19.175	16.5673	16.7749	19.3069	17.6087	18.5222		21.1556	3.10033	14.6549	17.727	2.8562	16.1121	17.756	1.16076	6.53731	0.837933	1.00164	0.106463	0.983739	0.0268159	0.307885
	TAG 58:14	Positive	936.7	1.62 ± 0.13	10.3743	13.8194	10.8948	14.4125	11.0135	10.7279	10.0678	12.2897	7.09308	11.1111	9.98672	9.69214	11.3838	11.0809	10.0663		12.1029	1.86514	15.4107	10.2579	1.94482	18.9591	10.442	0.742594	7.11163	0.847561	1.01794	0.164307	0.848228	0.0387288	0.280472
	TAG 60:2	Positive	988.9	1.87 ± 0.18	13.4852	15.4109	16.2021	24.5644	15.2696	3.28659	2.37236	3.67125	3.2585	3.31921	2.76719	2.50225	3.21206	3.34395	2.87289		16.9865	4.35111	25.6152	3.18158	0.482313	15.1595	2.93967	0.340286	11.5757	0.187301	0.923964	0.000107039	0.386236	0.00011662	0.172556
	TAG 60:12	Positive	968.8	1.61 ± 0.06	4.53682	5.37017	5.10015	5.4692	4.80605	5.17756	5.8951	7.18019	6.14409	7.67235	5.5465	6.59564	6.35526	6.63747	6.02447		5.05648	0.388397	7.68118	6.41386	1.00516	15.6717	6.23187	0.454094	7.28664	1.26844	0.971625	0.02261	0.721738	0.00766476	0.251905
	TAG 60:13	Positive	966.8	1.61 ± 0.08	15.5591	20.5577	17.7453	24.5326	15.126	14.4229	12.4123	16.4688	12.1681	12.5448	11.4707	12.8833	14.3048	14.1299	14.2152		18.7041	3.90575	20.8818	13.6034	1.83585	13.4956	13.4008	1.2253	9.14348	0.727292	0.985107	0.0295831	0.842505	0.00964512	0.280162
	TAG 60:14	Positive	964.7	1.65 ± 0.07	15.1159	17.0422	14.6818	19.4938	13.1393	8.96279	6.79905	8.00899	4.97161	8.2358	7.21567	7.46354	7.08957	7.93386	8.24974		15.8946	2.44643	15.3916	7.39565	1.56284	21.1318	7.59048	0.489907	6.45424	0.465294	1.02634	0.000179155	0.796972	0.000201434	0.268067
	TAG 60:15	Positive	962.7	1.65 ± 0.06	10.6269	13.2911	11.8071	16.6258	12.1562	5.2394	4.95248	5.05737	3.47886	4.77322	4.38117	5.06163	4.77495	4.79934	5.32237		12.9014	2.28851	17.7384	4.70026	0.703377	14.9646	4.86789	0.351541	7.22163	0.364321	1.03566	5.96338e-05	0.646341	0.00011662	0.241163
	TAG 62:13	Positive	994.8	1.70 ± 0.17	4.99983	6.68475	5.05824	6.25608	5.60501	6.19753	5.77976	7.40914	7.84999	6.88895	4.20799	6.21594	6.43773	6.52083	5.98548		5.72078	0.739583	12.928	6.82507	0.848848	12.4372	5.87359	0.954087	16.2437	1.19303	0.86059	0.0596172	0.134271	0.0168587	0.119121
	TAG 62:15	Positive	990.8	1.83 ± 0.20	36.4463	49.1902	47.6434	63.2374	43.9459	9.36585	7.59002	9.42376	12.0696	8.2638	6.21013	8.8121	7.64324	7.01007	7.74385		48.0926	9.7929	20.3626	9.3426	1.70873	18.2896	7.48388	0.962299	12.8583	0.194263	0.801049	2.34365e-05	0.0668897	0	0.0961556
	TAG 62:16	Positive	988.7	1.87 ± 0.18	13.5456	15.3105	16.2101	24.6531	15.2374	3.26252	2.37236	3.6857	3.26137	3.33223	2.87607	2.50225	3.41198	3.57239	3.01674		16.9913	4.38996	25.8365	3.18284	0.485947	15.2677	3.07589	0.427774	13.9073	0.187321	0.966398	0.00011368	0.721425	0.00011662	0.251905
	TAG 64:12	Positive	1024.8	1.67 ± 0.08	1.97969	2.34514	2.18472	2.58441	2.08727	2.09468	2.3452	1.81628	0.584227	1.63891	1.98349	1.87834	2.18024	2.14338	1.99493		2.23625	0.23651	10.5762	1.69586	0.677158	39.9301	2.03608	0.124134	6.09674	0.758351	1.20062	0.130551	0.301268	0.0315687	0.155349
	TAG 64:13	Positive	1022.8	1.68 ± 0.11	1.62263	2.95109	2.20246	3.2522	1.56431	1.54294	1.51921	1.60225	1.16615	1.82935	1.50194	1.55471	1.54482	1.80253	1.53572		2.31854	0.764601	32.9777	1.53198	0.238476	15.5665	1.58794	0.121591	7.65711	0.660753	1.03653	0.0593678	0.65263	0.0168587	0.241163
	TAG total				10994.1	14782.1	12262.9	15295.6	11546.2	13232.5	12125.4	14286.9	19095.7	14132.4	11264.1	12760.6	13329.3	13740.6	13578.2		12976.2	1944.45	14.9848	14574.6	2670.13	18.3205	12934.5	1005.05	7.77029	1.12318	0.887474	0.310767	0.234622
